# Supplementary material for: Characterizing the urobiome in geriatric males with chronic indwelling urinary catheters: an exploratory longitudinal study
Source: Microbiol Spectr. 2024 Oct 10;12(11):e00941-24. doi: 10.1128/spectrum.00941-24 (PMC11536997; doi:10.1128/spectrum.00941-24)
Supplement: Table S2 — Average of sum of colony forming units per milliliter (CFUs/mL) isolated using EQUC at species level for each niche at each time point for all 10 participants. [file spectrum.00941-24-s0002.xlsx]

## Sheet: Raw_abund_Species_with_META
Fastqfilenames	Participant_ID	Timepoint	Specimen_Location	pH	UTI_diagnosis_attimepoint	UTI_during_study	UTI_symptoms	UTI_Ab	Observed	Chao1	se.chao1	ACE	se.ACE	Shannon	Simpson	InvSimpson	Evenness	Unknown	Actinomyces europaeus	Actinomyces neuii	Actinomyces turicensis	Actinotignum sanguinis	Actinotignum schaalii	Aerococcus urinae	Aeromonas veronii	Alcaligenes faecalis	Arthrobacter sanguinis	Brevibacterium ravenspurgense	Candida albicans	Citrobacter braakii	Citrobacter freundii	Corynebacterium amycolatum	Corynebacterium aurimucosum	Corynebacterium coyleae	Corynebacterium glucoronolyticum	Corynebacterium lipophile	Corynebacterium minutissimum	Corynebacterium simulans	Corynebacterium tuberculostearicum	Cutibacterium avidum	Dermabacter hominis	Dermabacter vaginalis	Enterobacter cloacae	Enterobacter hormaechei	Enterococcus faecalis	Escherichia coli	Facklamia hominis	Finegoldia magna	Klebsiella oxytoca
CAUTI.7864.D	1	1	BLADDER	NEUTRAL	NO	YES			1	1	0	NA	NA	0	0	1	NA	0	0	0	0	0	0	0	0	0	0	0	0	0	0	0	0	0	0	0	0	0	0	0	0	0	0	0	0	0	0	0	0
CAUTI.7865.C	1	1	URETHRAL		NO	YES			4	4	0	NA	NA	0.927976	0.566282	2.30565	0.669393	0	0	0	0	0	0	0	0	0	0	0	0	0	0	25500	200	0	0	0	0	0	0	0	0	0	0	0	100000	0	0	0	0
CAUTI.7866.C	1	1	PERIURETHRAL		NO	YES			7	7	0	NA	NA	0.788101	0.421533	1.72871	0.405004	0	0	0	0	0	0	0	0	0	0	0	0	0	0	10500	36000	0	0	0	0	0	1666	0	800	0	0	0	0	0	0	0	0
CAUTI.7867.C	1	1	CATHETER TIP		NO	YES			1	1	0	NA	NA	0	0	1	NA	0	0	0	0	0	0	0	0	0	0	0	0	0	0	0	0	0	0	0	0	0	0	0	0	0	0	0	0	0	0	0	0
CAUTI.7938.D	1	2	BLADDER	NEUTRAL	NO	YES			3	3	0	NA	NA	0.683878	0.398368	1.66215	0.622492	0	0	0	0	0	0	0	0	0	0	0	0	0	0	0	0	0	0	0	0	0	0	0	0	0	0	0	12750	0	0	0	220000
CAUTI.7939.C	1	2	URETHRAL		NO	YES			2	2	0	NA	NA	0.692782	0.499635	1.99854	0.999473	0	0	0	0	0	0	0	0	0	0	0	0	0	0	0	0	0	0	0	0	0	0	0	0	0	0	0	0	0	0	0	633333
CAUTI.7940.C	1	2	PERIURETHRAL		NO	YES			2	2	0	NA	NA	0.508228	0.326797	1.48544	0.733218	0	0	0	0	0	0	0	0	0	0	0	0	0	0	0	0	0	0	0	0	0	0	0	0	0	0	0	0	0	0	0	333333
CAUTI.7941.C	1	2	CATHETER TIP		NO	YES			2	2	0	NA	NA	0.655157	0.462493	1.86044	0.945192	0	0	0	0	0	0	0	0	0	0	0	0	0	0	0	0	0	0	0	0	0	0	0	0	0	0	0	0	0	0	0	100000
CAUTI.7985.D	1	3	BLADDER	NEUTRAL	NO	YES			3	3	0	NA	NA	0.695467	0.406569	1.68512	0.633041	0	0	0	0	0	0	0	0	0	0	0	0	0	0	0	0	0	0	0	0	0	0	0	0	0	0	0	0	0	0	0	145666
CAUTI.7986.C	1	3	URETHRAL		NO	YES			4	4	0	NA	NA	1.24142	0.689752	3.22323	0.895497	0	0	0	0	0	0	0	0	0	0	0	0	0	0	0	0	0	0	0	0	0	0	0	0	0	0	0	50000	0	0	0	300000
CAUTI.7987.C	1	3	PERIURETHRAL		NO	YES			4	4	0	NA	NA	1.21069	0.686176	3.1865	0.873325	0	0	0	0	0	0	0	0	0	0	0	0	0	0	0	0	0	0	0	0	0	0	0	0	0	0	0	50000	0	0	0	400000
CAUTI.7988.C	1	3	CATHETER TIP		NO	YES			3	3	0	NA	NA	0.354632	0.166077	1.19915	0.3228	0	0	0	0	0	0	0	0	0	0	0	0	0	0	0	0	0	0	0	0	0	0	0	0	0	0	0	20000	0	0	0	50000
CAUTI.8052.C	1	4	CATHETER TIP		NO	YES			2	2	0	NA	NA	0.348121	0.196999	1.24533	0.502233	0	0	0	0	0	0	0	0	0	0	0	0	0	0	0	0	0	0	0	0	0	0	0	0	0	0	0	0	0	0	0	12000
CAUTI.8053.C	1	4	PERIURETHRAL		NO	YES			3	3	0	NA	NA	1.04952	0.634684	2.73735	0.95531	0	0	0	0	0	0	0	0	0	0	0	0	0	0	0	0	0	0	0	0	0	0	0	0	0	0	0	400000	0	0	0	250000
CAUTI.8054.C	1	4	URETHRAL		NO	YES			3	3	0	NA	NA	1.04106	0.626107	2.67456	0.947612	0	0	0	0	0	0	0	0	0	0	0	0	0	0	0	0	0	0	0	0	0	0	0	0	0	0	0	0	0	0	0	480000
CAUTI.8055.D	1	4	BLADDER	VERY ACIDIC	NO	YES			4	4	0	NA	NA	1.30634	0.715932	3.52028	0.942322	0	0	0	0	0	0	0	0	0	0	0	0	0	0	0	0	0	0	0	0	0	0	0	0	0	0	0	66250	0	0	0	231500
CAUTI.8077.C	1	5	CATHETER TIP		NO	YES			2	2	0	NA	NA	0.320398	0.176598	1.21447	0.462237	0	0	0	0	0	0	0	0	0	0	0	0	0	0	0	0	0	0	0	0	0	0	0	0	0	0	0	60000	0	0	0	0
CAUTI.8078.C	1	5	PERIURETHRAL		NO	YES			3	3	0	NA	NA	0.0809821	0.0270595	1.02781	0.0737131	0	0	0	0	0	0	0	0	0	0	0	0	0	0	0	0	0	0	0	0	0	0	0	0	0	0	0	0	0	0	0	4000
CAUTI.8079.C	1	5	URETHRAL		NO	YES			2	2	0	NA	NA	0.0532807	0.0186464	1.019	0.0768678	0	0	0	0	0	0	0	0	0	0	0	0	0	0	0	0	0	0	0	0	0	0	0	0	0	0	0	0	0	0	0	3000
CAUTI.8080.C	1	5	BLADDER		NO	YES			2	2	0	NA	NA	0.154816	0.0692946	1.07445	0.223352	0	0	0	0	0	0	0	0	0	0	0	0	0	0	0	0	0	0	0	0	0	0	0	0	0	0	0	0	0	0	0	0
CAUTI.8129.C	1	6	BLADDER		NO	YES			4	4	0	NA	NA	0.762399	0.502744	2.01104	0.549954	0	0	0	0	0	0	0	0	0	0	0	0	0	0	0	0	0	0	0	0	0	0	0	0	0	0	0	7500	0	0	0	618750
CAUTI.8130.B	1	6	URETHRAL		NO	YES			2	2	0	NA	NA	0.610864	0.42	1.72414	0.881291	0	0	0	0	0	0	0	0	0	0	0	0	0	0	0	0	0	0	0	0	0	0	0	0	0	0	0	0	0	0	0	1050000
CAUTI.8131.B	1	6	PERIURETHRAL		NO	YES			3	3	0	NA	NA	0.834982	0.520211	2.08425	0.760034	0	0	0	0	0	0	0	0	0	0	0	0	0	0	0	0	0	0	0	0	0	0	0	0	0	0	0	20000	0	0	0	128750
CAUTI.8132.B	1	6	CATHETER TIP		NO	YES			3	3	0	NA	NA	0.617197	0.373265	1.59557	0.561797	0	0	0	0	0	0	0	0	0	0	0	0	0	0	0	0	0	0	0	0	0	0	0	0	0	0	0	150000	0	0	0	12750
CAUTI.8159.C	1	7	BLADDER	NEUTRAL	YES	YES	NO	TRIMETHOPRIM-SULFAMETHOXAZOLE	3	3	0	NA	NA	0.329252	0.150209	1.17676	0.299698	0	0	0	0	0	0	0	0	0	0	0	0	0	0	0	0	0	0	0	0	0	0	0	0	0	0	0	12500	0	0	0	26700
CAUTI.8160.B	1	7	URETHRAL		YES	YES	NO	TRIMETHOPRIM-SULFAMETHOXAZOLE	3	3	0	NA	NA	0.106572	0.0375896	1.03906	0.0970058	0	0	0	0	0	0	0	0	0	0	0	0	0	0	0	0	0	0	0	0	0	0	0	0	0	0	0	1000	0	0	0	2000
CAUTI.8162.B	1	7	CATHETER TIP		YES	YES	NO	TRIMETHOPRIM-SULFAMETHOXAZOLE	3	3	0	NA	NA	0.640123	0.401726	1.67148	0.582665	0	0	0	0	0	0	0	0	0	0	0	0	0	0	0	0	0	0	0	0	0	0	0	0	0	0	0	35000	0	0	0	2000
CAUTI.7833.D	2	1	BLADDER		NO	YES			4	4	0	NA	NA	0.765987	0.513616	2.05599	0.552543	0	0	0	0	0	0	0	0	0	0	0	0	0	0	0	0	0	0	0	0	0	0	0	0	0	0	0	10000	0	0	0	0
CAUTI.7834.C	2	1	CATHETER TIP		NO	YES			3	3	0	NA	NA	1.05447	0.639737	2.77575	0.959817	0	0	0	0	0	0	0	0	0	0	0	0	0	0	0	0	0	0	0	0	0	0	0	0	0	0	0	10100	0	0	0	0
CAUTI.7835.C	2	1	URETHRAL		NO	YES			4	4	0	NA	NA	0.719178	0.462019	1.8588	0.518777	0	0	0	0	0	0	0	0	0	0	0	0	0	0	0	0	0	0	0	0	0	0	0	0	0	0	0	50000	0	0	0	0
CAUTI.7836.C	2	1	PERIURETHRAL		NO	YES			4	4	0	NA	NA	0.427637	0.185898	1.22835	0.308475	0	0	0	0	0	0	0	0	0	0	0	0	0	0	0	0	0	0	0	0	0	800	0	0	0	0	0	1400	0	0	0	0
CAUTI.7849.D	2	2	BLADDER	VERY ACIDIC	NO	YES			3	3	0	NA	NA	0.837652	0.536709	2.15847	0.762464	0	0	0	0	0	0	0	0	0	0	0	0	0	0	0	0	0	0	0	0	0	0	0	0	0	0	0	0	0	0	0	0
CAUTI.7850.C	2	2	CATHETER TIP		NO	YES			7	7	0	NA	NA	1.30824	0.690953	3.23576	0.672303	0	0	0	0	0	0	0	0	0	0	0	0	0	10000	0	0	0	5000	0	0	0	1500	0	0	0	0	0	100000	0	0	0	0
CAUTI.7851.C	2	2	URETHRAL		NO	YES			6	6	0	NA	NA	1.60207	0.787306	4.70159	0.894134	0	0	0	0	0	0	0	0	0	0	0	0	0	50000	0	0	0	1000000	0	0	0	0	0	0	0	0	0	1000000	0	1000000	0	0
CAUTI.7852.C	2	2	PERIURETHRAL		NO	YES			6	6	0	NA	NA	1.02409	0.504323	2.01744	0.571556	0	0	0	0	0	0	0	0	0	0	0	0	0	0	1000	0	0	88000	0	0	0	65000	0	0	0	0	0	11000	0	500000	0	0
CAUTI.7919.D	2	3	BLADDER	ACIDIC	NO	YES			5	5	0	NA	NA	1.44169	0.745139	3.92371	0.895775	0	0	0	0	0	0	0	0	0	0	0	0	0	83333	0	0	0	0	0	0	0	0	0	0	0	0	0	68333	0	0	0	0
CAUTI.7920.C	2	3	URETHRAL		NO	YES			6	6	0	NA	NA	1.22028	0.679044	3.1157	0.681049	0	0	0	0	0	0	0	0	0	0	0	0	0	1000000	0	0	0	0	0	0	0	0	0	0	0	0	0	583666	0	0	0	0
CAUTI.7921.C	2	3	PERIURETHRAL		NO	YES			5	5	0	NA	NA	1.23431	0.67075	3.03721	0.76692	0	0	0	0	0	0	0	0	0	0	0	0	0	750000	0	0	0	0	0	0	0	0	0	0	0	0	0	700000	0	0	0	0
CAUTI.7922.C	2	3	CATHETER TIP		NO	YES			5	5	0	NA	NA	1.43632	0.727056	3.66375	0.892434	0	0	0	0	0	0	0	0	0	0	0	0	0	350000	0	0	0	0	0	0	0	0	0	0	0	0	0	733333	0	0	0	0
CAUTI.7965.D	2	4	BLADDER		NO	YES			4	4	0	NA	NA	0.976884	0.521925	2.09172	0.704673	0	0	0	0	0	0	0	0	0	0	0	0	0	400000	0	0	0	0	0	0	0	0	0	0	0	0	0	125050	0	0	0	0
CAUTI.7966.B	2	4	URETHRAL		NO	YES			7	7	0	NA	NA	1.47556	0.721384	3.58916	0.758286	0	0	0	0	0	0	0	0	0	0	0	0	100000	200000	0	0	0	0	0	0	0	0	0	0	0	0	0	850000	0	0	0	0
CAUTI.7967.C	2	4	PERIURETHRAL		NO	YES			7	7	0	NA	NA	1.42783	0.675725	3.0838	0.733761	0	0	0	0	0	0	0	0	0	0	0	0	0	25000	0	0	0	0	0	0	0	0	0	0	0	0	0	105000	0	0	0	0
CAUTI.7968.C	2	4	CATHETER TIP		NO	YES			5	5	0	NA	NA	1.52276	0.768961	4.32828	0.946144	0	0	0	0	0	0	0	0	0	0	0	0	0	152500	0	0	0	0	0	0	0	0	0	0	0	0	0	250000	0	0	0	0
CAUTI.8023.D	2	5	BLADDER	VERY ACIDIC	YES	YES	NO	CEPHALEXIN	4	4	0	NA	NA	1.09015	0.650791	2.86362	0.786377	0	0	0	0	0	0	0	0	0	0	0	0	0	0	0	0	0	0	0	0	0	0	0	0	0	0	0	101300	0	0	0	0
CAUTI.8024.C	2	5	URETHRAL		YES	YES	NO	CEPHALEXIN	4	4	0	NA	NA	1.32545	0.71862	3.55391	0.956113	0	0	0	0	0	0	0	0	0	0	0	0	0	0	0	0	0	0	0	0	0	0	0	0	0	0	0	666666	0	0	0	0
CAUTI.8025.C	2	5	PERIURETHRAL		YES	YES	NO	CEPHALEXIN	5	5	0	NA	NA	1.3389	0.693446	3.26206	0.831903	0	0	0	0	0	0	0	0	0	0	0	0	0	0	0	0	0	0	0	0	0	0	0	0	0	0	200000	650500	0	0	0	0
CAUTI.8026.C	2	5	CATHETER TIP		YES	YES	NO	CEPHALEXIN	6	6	0	NA	NA	1.39431	0.736774	3.79902	0.778178	0	0	0	0	0	0	0	0	0	0	0	0	0	3000	0	0	0	0	0	0	0	0	0	0	0	0	0	152000	0	0	0	0
CAUTI.8073.D	2	6	BLADDER	VERY ACIDIC	NO	YES			4	4	0	NA	NA	0.890794	0.517139	2.07099	0.642572	0	0	0	0	0	0	0	0	0	0	0	0	0	0	0	0	0	0	0	0	0	0	0	0	0	0	0	78875	0	0	0	0
CAUTI.8074.B	2	6	URETHRAL		NO	YES			5	5	0	NA	NA	0.721519	0.399667	1.66574	0.448305	0	0	0	0	0	0	0	0	0	0	0	0	0	0	0	0	0	0	0	0	0	0	0	0	0	0	0	550666	0	0	0	0
CAUTI.8075.C	2	6	PERIURETHRAL		NO	YES			4	4	0	NA	NA	1.0937	0.635183	2.7411	0.788936	0	0	0	0	0	0	0	0	0	0	0	0	0	0	0	0	0	0	0	0	0	0	0	0	0	0	0	91000	0	0	0	0
CAUTI.8076.B	2	6	CATHETER TIP		NO	YES			6	6	0	NA	NA	1.13928	0.619149	2.6257	0.635846	0	0	0	0	0	0	0	0	0	0	0	0	0	2000	0	0	0	0	0	0	0	0	0	0	0	0	0	319000	0	0	0	0
CAUTI.8087.C	2	7	BLADDER	VERY ACIDIC	NO	YES			2	2	0	NA	NA	0.693064	0.499916	1.99967	0.999879	0	0	0	0	0	0	0	0	0	0	0	0	0	0	0	0	0	0	0	0	0	0	0	0	0	0	0	158375	0	0	0	0
CAUTI.8088.B	2	7	URETHRAL		NO	YES			4	4	0	NA	NA	0.661029	0.368735	1.58412	0.476832	0	0	0	0	0	0	0	0	0	0	0	0	0	0	0	0	0	0	0	0	0	0	0	0	0	0	0	500333	0	0	0	0
CAUTI.8089.B	2	7	PERIURETHRAL		NO	YES			3	3	0	NA	NA	0.51765	0.275615	1.38048	0.471185	0	0	0	0	0	0	0	0	0	0	0	0	0	0	0	0	0	0	0	0	0	0	0	0	0	0	0	926500	0	0	0	0
CAUTI.8090.B	2	7	CATHETER TIP		NO	YES			5	5	0	NA	NA	1.1066	0.636857	2.75374	0.68757	0	0	0	0	0	0	0	0	0	0	0	0	0	1000	0	0	0	0	0	0	0	0	0	0	0	0	0	62000	0	0	0	0
CAUTI.7845.C	3	1	BLADDER	ACIDIC	NO				8	8	0	8	0.935414	0.475427	0.190963	1.23604	0.228632	0	0	0	0	0	0	500	0	0	0	0	0	0	0	0	0	0	0	0	0	0	0	0	0	0	0	0	10	10000	0	0	5000
CAUTI.7846.B	3	1	CATHETER TIP		NO				5	5	0	NA	NA	1.17826	0.679644	3.12153	0.732092	0	0	0	0	0	0	100000	0	0	0	0	0	0	0	0	0	0	0	0	0	0	0	0	0	0	0	0	6000	200	0	0	0
CAUTI.7847.B	3	1	URETHRAL		NO				10	10	0	NA	NA	1.53237	0.741264	3.86495	0.665501	0	5000	50000	0	0	0	100	0	0	0	0	0	0	0	36666	350	0	0	1000	0	0	0	0	0	0	0	0	0	0	0	0	0
CAUTI.7848.B	3	1	PERIURETHRAL		NO				9	9	0	NA	NA	1.5254	0.757477	4.12332	0.694241	0	50000	50000	0	0	0	400	0	0	0	0	0	0	0	78333	2000	0	0	0	0	0	0	0	0	0	0	0	0	0	0	0	0
CAUTI.7923.B	4	1	URETHRAL		NO				5	5	0	NA	NA	1.058	0.544894	2.19729	0.65737	0	0	0	0	0	0	0	0	0	0	0	0	0	0	0	0	0	0	0	0	0	0	0	0	0	1000000	0	51000	0	0	0	0
CAUTI.7924.B	4	1	PERIURETHRAL		NO				5	5	0	NA	NA	1.32807	0.692159	3.24843	0.825173	0	0	0	0	0	0	0	0	0	0	0	0	0	0	0	0	0	0	0	0	0	0	0	0	0	1250000	0	500000	0	0	0	0
CAUTI.7925.B	4	1	CATHETER TIP		NO				2	2	0	NA	NA	0.547314	0.361407	1.56594	0.789607	0	0	0	0	0	0	0	0	0	0	0	0	0	0	0	0	0	0	0	0	0	0	0	0	0	1250000	0	387750	0	0	0	0
CAUTI.7969.B	4	2	URETHRAL		NO				8	8	0	NA	NA	1.06061	0.51486	2.06126	0.510046	0	0	0	0	0	0	4000	0	0	0	0	0	0	0	20000	0	0	20000	0	0	0	0	0	0	0	602000	0	200000	0	0	0	0
CAUTI.7970.B	4	2	PERIURETHRAL		NO				9	9	0	NA	NA	1.53465	0.725812	3.64713	0.698449	0	0	0	0	0	0	0	0	0	0	0	0	0	0	10000	0	0	30000	0	0	0	0	0	0	0	638666	0	350000	0	0	0	0
CAUTI.7971.B	4	2	CATHETER TIP		NO				4	4	0	NA	NA	1.06369	0.640351	2.78049	0.767293	0	0	0	0	0	0	0	0	0	500000	0	0	0	0	0	0	0	0	0	0	0	0	0	0	0	1023333	0	1000000	0	0	0	0
CAUTI.8060.C	4	3	BLADDER	ACIDIC	NO				1	1	0	NA	NA	0	0	1	NA	0	0	0	0	0	0	0	0	0	0	0	0	0	0	0	0	0	0	0	0	0	0	0	0	0	0	0	0	0	0	0	0
CAUTI.8061.B	4	3	URETHRAL		NO				10	10	0	NA	NA	1.41922	0.635483	2.74336	0.616358	0	0	0	0	0	0	0	0	0	0	0	0	0	0	0	0	0	2000	0	0	3000	0	0	0	0	0	0	2000	0	0	10000	0
CAUTI.8062.B	4	3	PERIURETHRAL		NO				6	6	0	NA	NA	1.38254	0.707437	3.41807	0.771608	0	0	0	0	0	0	0	0	0	0	0	0	0	0	0	0	0	0	0	0	55000	0	0	0	0	0	0	2000	0	0	0	0
CAUTI.8063.B	4	3	CATHETER TIP		NO				3	3	0	NA	NA	0.844834	0.53151	2.13452	0.769001	0	0	0	0	0	0	7250	0	0	0	0	0	0	0	0	0	0	0	0	0	0	0	0	0	0	0	0	10750	0	0	0	0
CAUTI.8133.C	4	4	BLADDER	ACIDIC	NO				3	3	0	NA	NA	0.636272	0.338143	1.5109	0.57916	0	0	0	0	100000	100000	0	0	0	0	0	0	0	0	0	0	0	0	0	0	0	0	0	0	0	0	0	0	0	0	0	0
CAUTI.8134.B	4	4	URETHRAL		NO				3	3	0	NA	NA	0.847536	0.542217	2.18444	0.77146	0	0	0	0	0	0	0	0	0	0	0	0	0	0	0	0	0	0	0	0	197500	0	0	0	0	0	0	0	0	0	0	0
CAUTI.8135.B	4	4	PERIURETHRAL		NO				4	4	0	NA	NA	1.09495	0.617189	2.61225	0.789837	0	0	0	0	100000	0	0	0	0	0	0	0	0	0	0	0	0	0	0	0	190000	0	0	0	0	0	0	0	0	0	0	0
CAUTI.8136.B	4	4	CATHETER TIP		NO				5	5	0	NA	NA	1.34803	0.705663	3.39746	0.837579	0	0	0	0	0	0	0	0	0	0	0	133666	0	0	0	0	0	0	0	0	10000	0	0	0	0	0	0	0	0	0	0	0
CAUTI.7926.C	5	1	BLADDER	VERY ACIDIC	NO				2	2	0	NA	NA	0.360111	0.206021	1.25948	0.519531	0	0	0	0	0	0	0	0	0	0	0	0	0	0	0	0	0	0	0	0	0	0	0	0	0	0	0	0	833333	0	0	0
CAUTI.7927.B	5	1	URETHRAL		NO				2	2	0	NA	NA	0.19016	0.0899281	1.09881	0.274343	0	0	0	0	0	0	0	0	0	0	0	0	0	0	0	0	0	0	0	0	0	0	0	0	0	0	0	0	353333	0	0	0
CAUTI.7928.B	5	1	PERIURETHRAL		NO				6	6	0	NA	NA	0.473189	0.215852	1.27527	0.264092	0	0	0	0	0	0	11000	0	0	0	0	0	0	0	0	0	2000	0	0	0	0	0	0	5000	0	0	0	0	1173333	0	0	0
CAUTI.7929.B	5	1	CATHETER TIP		NO				2	2	0	NA	NA	0.0498159	0.0171977	1.0175	0.0718692	0	0	0	0	0	0	0	0	0	0	0	0	0	0	0	0	0	0	0	0	0	0	0	0	0	0	0	0	1200000	0	0	0
CAUTI.7956.C	5	2	BLADDER	ACIDIC	NO				2	2	0	NA	NA	0.0930179	0.0367406	1.03814	0.134196	0	0	0	0	0	0	0	0	0	0	0	0	0	0	0	0	0	0	0	0	0	0	0	0	0	0	0	0	1048333	0	0	0
CAUTI.7957.B	5	2	URETHRAL		NO				5	5	0	NA	NA	0.881836	0.51104	2.04516	0.547915	0	0	0	0	0	0	0	0	0	0	3000	0	0	0	0	0	10000	0	0	0	0	0	0	0	0	0	0	0	246250	0	0	0
CAUTI.7958.B	5	2	PERIURETHRAL		NO				6	6	0	NA	NA	1.01216	0.574553	2.35047	0.564899	0	0	0	0	0	0	0	0	0	0	50500	0	0	0	0	15000	10000	0	0	0	0	0	0	0	0	0	0	0	426500	0	0	0
CAUTI.7959.B	5	2	CATHETER TIP		NO				3	3	0	NA	NA	0.793249	0.521576	2.09019	0.722047	0	0	0	0	0	0	0	0	0	0	0	0	0	0	0	0	3000	0	0	0	0	0	0	0	0	0	0	0	60000	0	0	0
CAUTI.8072.C	5	3	BLADDER	ACIDIC	NO				4	4	0	NA	NA	0.783035	0.445534	1.80354	0.56484	0	0	0	0	0	0	0	0	0	100000	0	0	0	0	0	0	0	0	0	0	0	0	0	0	0	0	0	50000	373550	0	0	0
CAUTI.7931.B	6	1	URETHRAL		NO	YES			7	7	0	NA	NA	0.46507	0.197123	1.24552	0.238999	0	0	0	0	0	0	0	0	0	0	0	0	0	550000	0	0	0	0	0	0	0	35000	1000	0	0	0	0	0	1500	0	0	0
CAUTI.7932.B	6	1	PERIURETHRAL		NO	YES			9	9	0	NA	NA	0.772979	0.408428	1.69041	0.351798	0	0	5000	0	0	0	0	0	0	0	0	0	0	550000	2000	0	0	0	0	0	0	75000	0	0	0	0	0	0	1000	0	0	0
CAUTI.7933.B	6	1	CATHETER TIP		NO	YES			5	5	0	NA	NA	1.19324	0.665137	2.98629	0.741401	0	0	0	0	0	0	0	0	0	0	0	0	0	50500	0	0	0	0	0	0	0	5000	0	0	0	0	0	0	501500	0	0	0
CAUTI.7976.B	6	2	CATHETER TIP		NO	YES			4	4	0	NA	NA	1.08522	0.619115	2.62546	0.782823	0	0	0	0	0	0	0	0	0	0	0	0	0	403333	0	0	0	0	0	0	0	0	0	0	0	0	0	0	850000	0	0	0
CAUTI.7977.B	6	2	PERIURETHRAL		NO	YES			9	9	0	NA	NA	0.607192	0.235867	1.30867	0.276345	0	0	0	0	0	0	0	0	0	0	0	0	0	1000000	13000	0	0	0	0	0	0	0	0	0	0	0	0	0	30000	0	0	0
CAUTI.7978.B	6	2	URETHRAL		NO	YES			4	4	0	NA	NA	0.73372	0.380762	1.61489	0.529267	0	0	0	0	0	0	0	0	0	0	0	0	0	833333	0	0	0	0	0	0	0	0	0	0	0	0	0	0	50000	0	0	0
CAUTI.7934.C	7	1	BLADDER	BASIC	YES	YES	YES - URINE COLOR	TRIMETHOPRIM-SULFAMETHOXAZOLE THEN CEPHALEXIN	6	6	0	NA	NA	0.649709	0.39205	1.64487	0.362609	0	0	0	0	0	0	0	0	0	0	0	0	0	7000	0	0	0	0	0	0	0	0	0	0	0	2000	0	0	0	0	0	0
CAUTI.7935.B	7	1	URETHRAL		YES	YES	YES - URINE COLOR	TRIMETHOPRIM-SULFAMETHOXAZOLE THEN CEPHALEXIN	8	8	0	NA	NA	1.36963	0.696833	3.29851	0.658653	0	0	100000	20000	0	100000	0	0	1000000	0	0	0	0	0	0	0	0	0	0	0	0	0	0	0	0	20000	0	0	0	0	0	0
CAUTI.7936.B	7	1	PERIURETHRAL		YES	YES	YES - URINE COLOR	TRIMETHOPRIM-SULFAMETHOXAZOLE THEN CEPHALEXIN	8	8	0	NA	NA	0.999903	0.564462	2.29601	0.480852	0	0	5000	0	0	10000	0	0	0	0	0	0	0	0	0	0	0	0	0	0	0	0	0	0	0	30000	0	1000	0	0	0	0
CAUTI.7937.B	7	1	CATHETER TIP		YES	YES	YES - URINE COLOR	TRIMETHOPRIM-SULFAMETHOXAZOLE THEN CEPHALEXIN	7	7	0	NA	NA	1.38033	0.689865	3.22441	0.709348	0	0	0	0	300000	0	0	0	1000000	0	0	0	0	0	0	0	0	0	0	0	0	0	0	0	0	504000	0	150000	0	0	0	0
CAUTI.7979.C	7	2	BLADDER		NO	YES			5	5	0	NA	NA	0.741514	0.422882	1.73275	0.460728	0	0	0	0	0	0	0	0	0	0	0	0	0	0	0	0	0	0	0	0	0	0	0	0	0	3500000	0	300000	0	0	0	0
CAUTI.7980.B	7	2	URETHRAL		NO	YES			10	10	0	NA	NA	1.8469	0.798688	4.96742	0.802099	0	0	0	30000	0	0	0	0	0	0	0	0	0	0	50000	13000	0	0	0	0	0	0	0	0	0	0	0	6500	0	0	0	0
CAUTI.7981.B	7	2	PERIURETHRAL		NO	YES			10	10	0	NA	NA	1.85673	0.797778	4.94505	0.806367	0	0	0	30000	0	0	0	0	0	0	0	0	0	0	20000	0	0	0	0	0	0	0	0	0	0	4000	0	7000	0	0	0	0
CAUTI.7982.B	7	2	CATHETER TIP		NO	YES			9	9	0	NA	NA	1.63759	0.785408	4.66	0.745298	0	0	0	0	0	0	0	0	20000	0	0	0	0	500000	0	0	0	0	0	0	0	0	0	0	0	500000	0	411000	0	0	0	0
CAUTI.8193.C	7	3	BLADDER	ACIDIC	NO	YES			3	3	0	NA	NA	0.696784	0.500348	2.00139	0.63424	0	0	0	0	0	0	0	0	0	0	0	0	0	0	0	0	0	0	0	0	0	0	0	0	0	0	0	400	0	0	0	0
CAUTI.8194.B	7	3	URETHRAL		NO	YES			10	10	0	NA	NA	1.60021	0.753851	4.06258	0.694961	0	0	0	0	0	200000	0	0	50000	0	0	0	0	0	20000	3500	0	0	0	0	0	0	0	0	0	0	0	25000	5500	0	0	0
CAUTI.8195.B	7	3	PERIURETHRAL		NO	YES			10	10	0	NA	NA	1.60221	0.724828	3.63409	0.69583	0	0	0	200000	0	0	0	0	0	0	0	0	0	0	130000	30000	0	0	0	0	0	0	0	0	0	0	0	50000	50000	0	0	0
CAUTI.8196.B	7	3	CATHETER TIP		NO	YES			5	5	0	NA	NA	1.26622	0.625274	2.66861	0.786748	0	0	0	0	0	0	0	0	0	0	0	0	0	0	0	0	0	0	0	0	0	0	0	0	0	0	0	21250	0	0	0	0
CAUTI.7951.C	8	1	BLADDER	NEUTRAL	NO	YES			6	6	0	NA	NA	1.15129	0.65214	2.87472	0.642548	0	0	0	0	0	0	0	0	0	0	0	0	0	0	0	0	0	0	0	0	0	0	0	0	0	0	0	8333	0	0	0	92500
CAUTI.7952.B	8	1	URETHRAL		NO	YES			3	3	0	NA	NA	0.754349	0.446377	1.80628	0.686638	0	0	0	0	0	0	0	0	0	0	0	0	0	0	0	0	0	0	0	0	0	0	0	0	0	0	0	27000	0	0	0	116666
CAUTI.7953.B	8	1	PERIURETHRAL		NO	YES			6	6	0	NA	NA	0.549185	0.26144	1.35399	0.306506	0	0	0	0	0	0	0	0	0	0	0	0	0	0	0	0	0	0	0	0	0	0	0	0	2000	0	0	40000	0	0	0	133333
CAUTI.7954.B	8	1	CATHETER TIP		NO	YES			4	4	0	NA	NA	0.832229	0.528524	2.121	0.600326	0	0	0	0	0	0	0	0	0	0	0	0	0	0	0	0	0	0	0	0	0	0	0	0	0	0	0	234000	0	0	0	16000
CAUTI.8081.B	8	2	CATHETER TIP		NO	YES			5	5	0	NA	NA	1.14814	0.673768	3.06531	0.71338	0	0	0	0	0	0	0	0	0	0	0	0	0	0	0	0	0	0	0	0	0	0	0	0	0	0	0	1000400	0	0	0	1000000
CAUTI.8082.B	8	2	PERIURETHRAL		NO	YES			2	2	0	NA	NA	0.690591	0.497446	1.98984	0.996313	0	0	0	0	0	0	0	0	0	0	0	0	0	0	0	0	0	0	0	0	0	0	0	0	0	0	0	0	0	0	0	0
CAUTI.8083.B	8	2	URETHRAL		NO	YES			6	6	0	NA	NA	1.51399	0.752828	4.04576	0.844975	0	0	0	0	0	0	0	0	0	0	0	0	0	0	0	0	0	0	0	0	0	0	0	0	0	0	0	250000	0	0	0	375500
CAUTI.8084.C	8	2	BLADDER		NO	YES			6	6	0	NA	NA	0.275368	0.10039	1.11159	0.153686	0	0	0	0	0	0	0	0	1000000	0	0	0	0	0	0	0	0	0	0	0	0	0	0	0	0	0	0	12100	0	0	0	100
CAUTI.8163.B	8	3	CATHETER TIP		NO	YES			4	4	0	NA	NA	0.673549	0.339117	1.51313	0.485863	0	0	0	0	0	0	0	0	0	0	0	0	0	0	0	0	0	0	0	0	0	0	0	0	0	0	0	833333	0	0	0	59000
CAUTI.8164.B	8	3	PERIURETHRAL		NO	YES			4	4	0	NA	NA	0.699626	0.336567	1.50731	0.504673	0	0	0	0	0	0	0	0	0	0	0	0	0	0	3800	4000	0	0	0	0	0	57500	0	0	0	0	0	0	0	0	0	0
CAUTI.8165.B	8	3	URETHRAL		NO	YES			5	5	0	NA	NA	1.40522	0.740113	3.84783	0.873114	0	0	0	0	0	0	0	0	0	0	0	0	0	0	500000	0	0	0	0	0	0	0	0	0	0	0	0	1000000	0	0	0	625000
CAUTI.8166.C	8	3	BLADDER		NO	YES			4	4	0	NA	NA	0.556997	0.266292	1.36294	0.401788	0	0	0	0	0	0	0	0	0	0	0	0	0	0	0	0	0	0	0	0	0	0	0	0	0	0	0	550000	0	0	0	55000
CAUTI.8305.B	8	4	CATHETER TIP		NO	YES			3	3	0	NA	NA	1.02217	0.62	2.63158	0.930419	0	0	0	0	0	0	0	0	0	0	0	25000	0	0	0	0	0	0	0	0	0	0	0	55000	0	0	0	70000	0	0	0	0
CAUTI.8306.B	8	4	PERIURETHRAL		NO	YES			3	3	0	NA	NA	0.614865	0.378168	1.60815	0.559674	0	0	0	0	0	0	0	0	0	0	0	0	0	0	0	0	0	0	0	0	0	0	0	0	0	0	0	2000	0	0	0	0
CAUTI.8307.B	8	4	URETHRAL		NO	YES			3	3	0	NA	NA	0.342455	0.173157	1.20942	0.311716	0	0	0	0	0	0	0	0	0	0	0	0	0	0	0	0	0	0	0	0	0	0	0	0	0	0	0	1050000	0	0	0	0
CAUTI.8407.C	8	5	BLADDER	NEUTRAL	NO	YES			5	5	0	NA	NA	1.28449	0.693482	3.26245	0.7981	0	0	0	0	0	0	0	0	0	0	0	0	50000	1000	0	0	0	0	0	0	0	0	0	0	0	0	0	26500	0	0	0	0
CAUTI.8408.B	8	5	URETHRAL		NO	YES			4	4	0	NA	NA	0.916556	0.49919	1.99676	0.661156	0	0	0	0	0	0	0	0	0	0	0	0	0	0	0	0	0	0	0	0	0	50000	0	0	0	0	0	0	0	0	0	0
CAUTI.8409.B	8	5	PERIURETHRAL		NO	YES			9	9	0	NA	NA	1.43089	0.662331	2.96148	0.651227	0	0	0	0	0	0	0	0	0	0	0	2000	0	100000	0	0	0	0	0	0	0	50000	0	12000	0	0	0	20000	0	0	0	0
CAUTI.8410.B	8	5	CATHETER TIP		NO	YES			8	8	0	NA	NA	1.46579	0.696551	3.29544	0.704898	0	0	0	0	0	0	0	3000	0	0	0	20000	0	200000	0	0	0	0	0	0	0	0	0	35000	0	0	0	60000	0	0	0	0
CAUTI.8646.C	8	6	BLADDER	BASIC	NO	YES			6	6	0	NA	NA	1.36478	0.70334	3.37086	0.761696	0	0	0	0	0	0	0	0	0	0	0	0	0	510000	0	0	0	0	0	0	0	0	0	0	0	0	0	147500	0	0	0	500
CAUTI.8647.B	8	6	URETHRAL		NO	YES			10	10	0	NA	NA	1.53882	0.71771	3.54245	0.6683	0	0	0	0	0	0	0	0	0	0	0	0	0	300000	25000	0	0	0	0	0	0	0	0	6000	0	0	0	143333	0	0	0	0
CAUTI.8648.B	8	6	PERIURETHRAL		NO	YES			7	7	0	NA	NA	1.40489	0.698514	3.31691	0.721971	0	0	0	0	0	0	0	0	0	0	0	0	0	216666	0	0	0	0	0	0	0	0	0	0	0	0	0	110000	0	0	0	0
CAUTI.8649.B	8	6	CATHETER TIP		NO	YES			6	6	0	NA	NA	1.38805	0.719426	3.56412	0.774687	0	0	0	0	0	0	0	0	0	0	0	0	100000	100000	0	0	0	0	0	0	0	0	0	0	0	0	0	790000	0	0	0	0
CAUTI.8801.C	8	7	BLADDER		NO	YES			5	5	0	NA	NA	1.43345	0.745053	3.92239	0.890651	0	0	0	0	0	0	0	0	0	0	0	0	0	500000	0	0	0	0	0	0	0	0	0	0	0	0	0	52000	0	0	0	0
CAUTI.8802.B	8	7	CATHETER TIP		NO	YES			4	4	0	NA	NA	1.10961	0.634463	2.7357	0.800411	0	0	0	0	0	0	0	0	0	0	0	0	0	100000	0	0	0	0	0	0	0	0	0	0	0	0	0	202000	0	0	0	0
CAUTI.8803.B	8	7	PERIURETHRAL		NO	YES			8	8	0	NA	NA	1.32647	0.65026	2.85927	0.637898	0	0	0	0	0	0	0	0	0	0	0	0	0	16500	120000	0	0	0	0	4000	0	0	0	16500	0	0	0	0	0	0	0	0
CAUTI.8804.B	8	7	URETHRAL		NO	YES			9	9	0	NA	NA	1.54848	0.742376	3.88162	0.704744	0	0	0	0	0	0	0	0	0	0	0	0	0	275000	42000	6000	0	0	0	0	0	0	0	25000	0	0	0	23000	0	0	0	0
CAUTI.8000.B	9	1	CATHETER TIP		NO				2	2	0	NA	NA	0.595584	0.405653	1.68252	0.859246	0	0	0	0	0	0	0	0	0	0	0	0	0	0	0	0	0	0	0	0	0	0	0	0	0	0	0	552000	217666	0	0	0
CAUTI.8001.B	9	1	PERIURETHRAL		NO				3	3	0	NA	NA	1.01677	0.610251	2.56575	0.925507	0	0	0	0	0	0	0	0	0	0	0	0	0	0	0	0	0	0	0	0	0	0	0	0	0	0	0	1850000	700500	0	0	0
CAUTI.8002.B	9	1	URETHRAL		NO				3	3	0	NA	NA	0.716539	0.393529	1.64888	0.652222	0	0	0	0	0	0	0	0	0	0	0	0	0	0	0	0	0	0	0	0	0	0	0	0	0	0	0	2300000	327000	0	0	0
CAUTI.8003.C	9	1	BLADDER		NO				3	3	0	NA	NA	0.674246	0.465307	1.87023	0.613725	0	0	0	0	0	0	0	0	0	0	0	0	0	0	0	0	0	0	0	0	0	0	0	0	0	0	0	644000	365125	0	0	0
CAUTI.8308.C	10	1	BLADDER	VERY ACIDIC	NO	YES			3	3	0	NA	NA	0.80001	0.525152	2.10594	0.7282	0	0	0	0	0	0	0	0	0	0	0	0	0	0	0	0	0	0	0	0	0	0	0	0	0	0	0	366666	0	0	0	324000
CAUTI.8309.B	10	1	URETHRAL		NO	YES			4	4	0	NA	NA	0.650626	0.309518	1.44826	0.469328	0	0	0	0	0	0	0	0	0	0	0	0	0	0	0	0	0	0	0	0	0	0	0	0	0	0	0	1000000	0	0	0	63333
CAUTI.8310.B	10	1	PERIURETHRAL		NO	YES			3	3	0	NA	NA	0.381676	0.215876	1.27531	0.347416	0	0	0	0	0	0	0	0	0	0	0	0	0	0	0	0	0	0	0	0	0	0	0	0	0	0	0	1000000	0	0	0	138000
CAUTI.8311.B	10	1	CATHETER TIP		NO	YES			2	2	0	NA	NA	0.249615	0.127532	1.14617	0.360118	0	0	0	0	0	0	0	0	0	0	0	0	0	0	0	0	0	0	0	0	0	0	0	0	0	0	0	675000	0	0	0	49600
CAUTI.8675.C	10	2	BLADDER	VERY ACIDIC	NO	YES			3	3	0	NA	NA	0.925366	0.545979	2.20254	0.842304	0	0	0	0	0	0	0	0	0	0	0	0	0	0	0	0	0	0	0	0	0	0	0	0	0	0	0	100000	0	0	0	252500
CAUTI.8676.B	10	2	URETHRAL		NO	YES			5	5	0	NA	NA	1.13086	0.629641	2.70008	0.702644	0	0	0	0	0	0	0	0	0	0	0	0	0	0	0	0	0	0	0	0	0	0	0	0	0	0	0	261000	0	0	0	130000
CAUTI.8677.B	10	2	PERIURETHRAL		NO	YES			5	5	0	NA	NA	1.36553	0.71045	3.45364	0.848451	0	0	0	0	0	0	0	0	0	0	0	0	0	0	0	0	0	0	0	0	0	0	0	0	0	0	0	65000	0	0	0	33000
CAUTI.8678.B	10	2	CATHETER TIP		NO	YES			3	3	0	NA	NA	0.358789	0.190128	1.23476	0.326584	0	0	0	0	0	0	0	0	0	0	0	0	0	0	0	0	0	0	0	0	0	0	0	0	0	0	0	165000	0	0	0	18500
CAUTI.8881.C	10	3	BLADDER	VERY ACIDIC	NO	YES			3	3	0	NA	NA	1.02594	0.615705	2.60217	0.933848	360000	0	0	0	0	0	0	0	0	0	0	0	0	0	0	0	0	0	0	0	0	0	0	0	0	0	0	187500	0	0	0	151250
CAUTI.8882.B	10	3	URETHRAL		NO	YES			3	3	0	NA	NA	0.765963	0.451688	1.82378	0.69721	0	0	0	0	0	0	0	0	0	0	0	0	0	0	0	0	0	0	0	0	0	0	0	0	0	0	0	350500	0	0	0	121000
CAUTI.8883.B	10	3	PERIURETHRAL		NO	YES			4	4	0	NA	NA	1.10556	0.593389	2.45936	0.797492	0	0	0	0	0	0	0	0	0	0	0	0	0	0	0	0	0	0	0	0	0	0	0	0	0	0	0	300000	0	0	0	114500
CAUTI.8884.B	10	3	CATHETER TIP		NO	YES			3	3	0	NA	NA	0.310778	0.143979	1.1682	0.282882	0	0	0	0	0	0	0	0	0	0	0	0	0	0	0	0	0	0	0	0	0	0	0	0	0	0	0	228000	0	0	0	15000
CAUTI.9049.C	10	4	BLADDER	VERY ACIDIC	NO	YES			2	2	0	NA	NA	0.484663	0.306467	1.44189	0.699221	0	0	0	0	0	0	0	0	0	0	0	0	0	0	0	0	0	0	0	0	0	0	0	0	0	0	0	78825	0	0	0	338400
CAUTI.9050.B	10	4	URETHRAL		NO	YES			3	3	0	NA	NA	0.520984	0.329837	1.49217	0.47422	0	0	0	0	0	0	0	0	0	0	0	0	0	0	0	0	0	0	0	0	0	0	0	0	0	0	0	117750	0	0	0	453000
CAUTI.9051.B	10	4	PERIURETHRAL		NO	YES			6	6	0	NA	NA	1.42416	0.714711	3.50521	0.79484	0	0	0	0	0	0	0	0	0	0	0	0	0	0	0	0	0	0	0	0	0	0	0	0	0	0	0	8000	0	0	0	0
CAUTI.9052.B	10	4	CATHETER TIP		NO	YES			2	2	0	NA	NA	0.492604	0.313272	1.45618	0.710677	0	0	0	0	0	0	0	0	0	0	0	0	0	0	0	0	0	0	0	0	0	0	0	0	0	0	0	17500	0	0	0	72500
CAUTI.9222.C	10	5	BLADDER	VERY ACIDIC	YES	YES	YES - URINE COLOR	CEPHALEXIN	2	2	0	NA	NA	0.170487	0.0782758	1.08492	0.245961	0	0	0	0	0	0	0	0	0	0	0	0	0	0	0	0	0	0	0	0	0	0	0	0	0	0	0	27650	0	0	0	650000
CAUTI.9223.B	10	5	URETHRAL		YES	YES	YES - URINE COLOR	CEPHALEXIN	5	5	0	NA	NA	0.8714	0.429689	1.75343	0.541431	0	0	0	0	0	0	0	0	0	0	0	0	0	0	0	0	0	0	0	0	0	0	0	0	0	0	0	23500	0	0	0	125333
CAUTI.9224.B	10	5	PERIURETHRAL		YES	YES	YES - URINE COLOR	CEPHALEXIN	5	5	0	NA	NA	1.24498	0.664591	2.98143	0.773552	105000	0	0	0	0	0	0	0	0	0	0	0	0	0	0	0	0	0	0	0	0	0	0	0	0	0	0	35000	0	0	0	125000
CAUTI.9225.B	10	5	CATHETER TIP		YES	YES	YES - URINE COLOR	CEPHALEXIN	2	2	0	NA	NA	0.529164	0.345198	1.52718	0.763422	0	0	0	0	0	0	0	0	0	0	0	0	0	0	0	0	0	0	0	0	0	0	0	0	0	0	0	57000	0	0	0	200000
[truncated: 31 more columns]
