# Supplementary material for: Characterizing the urobiome in geriatric males with chronic indwelling urinary catheters: an exploratory longitudinal study
Source: Microbiol Spectr. 2024 Oct 10;12(11):e00941-24. doi: 10.1128/spectrum.00941-24 (PMC11536997; doi:10.1128/spectrum.00941-24)
Supplement: Table S3 — Read counts of 50 most abundant genera isolated using sequencing for each niche at each time point for all 10 participants. [file spectrum.00941-24-s0003.xlsx]

## Sheet: RawReads_Genus_with_META_and_Al
Fastqfilename	Participant_ID	Timepoint	Specimen_Location	pH	Observed	Chao1	se.chao1	ACE	se.ACE	Shannon	Simpson	InvSimpson	Evenness	Unknown	Proteus	Enterococcus	Veillonella	Actinotignum	Pseudomonas	Prevotella	Providencia	Staphylococcus	Serratia	Corynebacterium	Streptococcus	Anaerococcus	Morganella	Finegoldia	Aerococcus	Peptoniphilus	Porphyromonas	Lacticaseibacillus	Jonquetella	Mobiluncus	Alcaligenes	Lancefieldella	Fusobacterium	Varibaculum	Lactobacillus	Campylobacter	Dialister	Ezakiella	Fastidiosipila	Ureaplasma	Stenotrophomonas	Winkia	Fenollaria	Rarimicrobium	Lawsonella
CAUTI.7833.D	2	1	BLADDER	NA	24	24.3333	0.921904	25.4868	2.43163	0.797104	0.429348	1.75238	0.250815	836	3	31273	41581	0	1	3	0	13	202389	12	21	0	0	453	18	0	0	0	0	0	0	0	0	0	0	0	0	0	0	0	0	0	0	0	0
CAUTI.7834.C	2	1	CATHETER TIP	NA	27	27.3333	0.922387	27.8291	2.40636	1.29666	0.668203	3.01389	0.393425	408	0	7015	47415	0	132233	0	0	4	90252	0	0	0	0	12451	0	0	0	0	0	0	4	0	0	0	0	0	0	0	0	0	0	0	0	0	0
CAUTI.7835.C	2	1	URETHRAL	NA	17	20	4.55384	20.2656	2.20079	0.488357	0.229333	1.29758	0.172368	1135	0	11369	27644	0	0	0	0	592	281717	112	0	1	0	136	0	0	0	0	0	0	0	0	0	0	0	0	0	0	0	0	0	0	0	0	1
CAUTI.7836.C	2	1	PERIURETHRAL	NA	47	47	0	47	2.69752	1.14155	0.578801	2.37417	0.296494	455	0	2591	2160	0	25	0	0	184201	106932	25586	9	80	0	3187	0	280	0	0	0	0	0	0	0	0	0	0	0	0	0	0	0	159	0	0	337
CAUTI.7845.C	3	1	BLADDER	6.5	46	49	3.41623	52.2907	3.47818	1.40133	0.664696	2.98237	0.366013	1065	129	68	81924	0	48	7553	1	37024	136235	12	1722	21	0	1	2407	22	13	0	0	0	1	0	0	5	0	0	3	14	0	0	0	1	0	0	0
CAUTI.7846.B	3	1	CATHETER TIP	NA	62	62.8571	1.39444	64.1199	3.82739	1.87176	0.783281	4.61427	0.453525	3922	0	1837	128455	0	81083	2884	0	6544	15901	35	13820	57	0	52	32721	66	40	0	0	0	0	0	0	16	1	0	4	38	0	0	0	1	0	0	0
CAUTI.7847.B	3	1	URETHRAL	NA	63	63.5	1.29562	63.7725	3.15386	1.31223	0.447477	1.80988	0.316724	284	0	0	1623	0	4	243934	0	257	9128	9701	105	8977	0	1905	261	5953	19906	0	0	0	0	0	0	2151	0	0	922	6926	0	0	0	184	0	0	322
CAUTI.7848.B	3	1	PERIURETHRAL	NA	58	58.8571	1.39437	60.1538	2.93281	0.978888	0.382143	1.6185	0.241079	105	0	0	133	0	0	291318	0	28	337	1982	3	3826	0	484	46	3224	44741	0	0	0	0	0	0	1076	0	0	907	7068	30	0	0	80	0	0	99
CAUTI.7849.D	2	2	BLADDER	5.5	26	33.5	8.1311	34.9394	2.76659	1.0139	0.560066	2.27307	0.311193	8351	171	9732	118941	0	192	0	0	8	74410	6	0	0	0	421	1	0	0	0	0	0	0	0	0	0	0	0	0	0	0	0	0	0	0	0	0
CAUTI.7850.C	2	2	CATHETER TIP	NA	33	36	4.1625	38.2115	2.77593	1.34223	0.681745	3.14213	0.383878	13537	0	2561	74668	0	136770	1	0	25	68801	13	3	0	0	5498	10	0	0	0	0	0	0	0	0	0	0	0	0	0	0	0	0	0	0	0	0
CAUTI.7851.C	2	2	URETHRAL	NA	20	21	1.809	22.9455	2.27701	0.915773	0.549342	2.21898	0.305693	2198	0	15169	156021	0	523	0	0	14	119841	9	0	0	0	63	0	0	0	0	0	0	0	0	0	0	0	0	0	0	0	0	0	0	0	0	0
CAUTI.7852.C	2	2	PERIURETHRAL	NA	51	51	0.495074	51.5303	1.58217	1.31985	0.623079	2.65308	0.335685	497	0	93	1	0	189	0	0	118291	73	111040	0	297	0	8850	0	343	0	0	0	0	0	0	0	0	0	0	0	0	0	0	0	126	0	0	71
CAUTI.7864.D	1	1	BLADDER	7	24	29	5.5206	33.0106	3.01011	0.44236	0.202655	1.25416	0.139192	1578	324695	32028	2744	0	4	1	0	0	3594	2	1	0	0	0	0	0	0	0	0	0	0	0	0	0	0	0	0	0	0	0	0	0	0	0	0
CAUTI.7865.C	1	1	URETHRAL	NA	39	39	0.123387	39.3227	3.10227	0.654927	0.414487	1.7079	0.178768	12	233080	92203	0	0	0	0	0	0	0	981	0	13	0	35	0	52	0	0	0	0	0	0	0	0	0	0	0	0	0	0	0	3	1	0	0
CAUTI.7866.C	1	1	PERIURETHRAL	NA	67	67.5	1.29583	69.4437	2.30394	1.86964	0.765461	4.26369	0.444655	800	587	76	0	0	153	0	0	828	0	138731	195	12684	0	15583	0	3908	236	0	0	50	0	0	119	0	0	0	0	0	0	0	0	581	0	0	70
CAUTI.7867.C	1	1	CATHETER TIP	NA	35	35.3333	0.923274	35.9622	2.87867	0.357927	0.179665	1.21901	0.100673	5	342236	35730	0	0	0	0	0	13	0	8	0	0	0	0	0	0	0	0	0	0	0	0	0	0	0	0	0	0	0	0	0	0	0	0	1
CAUTI.7919.D	2	3	BLADDER	6	19	20	2.30217	22.6667	1.19276	1.27677	0.665471	2.98928	0.433621	28705	93	15999	90090	0	94	0	0	3	87436	1	0	0	0	73	0	0	0	0	0	0	11	0	0	0	0	0	0	0	0	0	0	0	0	0	0
CAUTI.7920.C	2	3	URETHRAL	NA	33	34.4286	1.93278	38.2744	3.18211	1.10506	0.59506	2.4695	0.316047	18261	0	22095	157046	0	133	0	0	60	89115	42	0	1	0	19	0	2	0	0	0	0	0	0	0	0	0	0	0	0	0	0	0	0	0	0	0
CAUTI.7921.C	2	3	PERIURETHRAL	NA	29	31	2.8768	33.3839	2.7192	1.1253	0.598994	2.49373	0.334186	18340	0	23125	145597	0	132	0	0	44	75053	43	0	0	0	21	0	0	0	0	0	0	0	0	0	0	0	0	0	0	0	0	0	0	0	0	0
CAUTI.7922.C	2	3	CATHETER TIP	NA	27	27	0	27	2.2771	1.37323	0.688731	3.21265	0.416655	18479	0	4694	57688	0	131539	0	0	0	75871	3	0	0	0	3750	0	0	0	0	0	0	6	0	0	0	0	0	0	0	0	0	3	0	0	0	0
CAUTI.7923.B	4	1	URETHRAL	NA	84	88	3.68753	92.0239	4.51459	1.9478	0.6986	3.31785	0.439602	1616	0	1452	0	253	0	37062	0	1798	0	425	6	0	0	2	0	91	1071	0	0	64	0	0	0	710	238	1172	216	132	0	1	0	0	0	253	237
CAUTI.7924.B	4	1	PERIURETHRAL	NA	81	92.25	9.55028	87.7126	4.6503	1.82837	0.696548	3.29541	0.416063	1450	0	5711	0	155	0	53128	0	2140	0	161	9	0	0	3	0	80	1117	0	0	20	0	1	0	270	277	1314	412	134	0	0	0	0	0	272	101
CAUTI.7925.B	4	1	CATHETER TIP	NA	19	20	1.80854	21.2345	2.12156	0.24928	0.0918778	1.10117	0.0846614	1661	0	35579	6	0	0	0	0	21	0	2	0	0	0	1	0	0	0	0	0	0	0	0	0	0	0	0	0	0	0	0	0	0	0	0	0
CAUTI.7926.C	5	1	BLADDER	5.5	21	26.25	5.35911	38.6296	3.94276	1.37743	0.705473	3.39528	0.452428	74107	0	0	52486	92760	0	2	0	1	2	1	0	2	0	9	0	2	1	0	1	0	0	10385	0	0	0	0	0	0	0	0	0	0	0	0	3
CAUTI.7927.B	5	1	URETHRAL	NA	84	87	4.63867	85.1998	3.44423	2.07402	0.749935	3.99896	0.468089	157827	0	0	42229	26289	0	49393	1	0	1	14	0	177	0	11	0	2812	5282	0	322	1212	0	15222	1137	2285	0	16832	1317	224	61	0	0	0	3229	5245	23
CAUTI.7928.B	5	1	PERIURETHRAL	NA	91	94	4.17535	93.0318	3.79559	2.59148	0.87886	8.25489	0.574498	54927	1	4	64582	71395	0	25592	0	0	0	16	0	121	0	13	5	3953	6240	0	11667	8849	0	22858	343	2339	0	7927	2158	792	96	0	0	0	8127	6509	412
CAUTI.7929.B	5	1	CATHETER TIP	NA	68	71.75	4.20604	72.4981	4.08232	1.03534	0.469996	1.88678	0.245369	263910	3	92	54379	42455	0	1011	0	0	0	3	0	643	0	88	0	281	226	0	16	41	0	4280	23	172	0	216	410	21	0	0	1	0	185	132	4
CAUTI.7931.B	6	1	URETHRAL	NA	52	52.5	1.02637	52.9781	3.51422	0.114836	0.0323483	1.03343	0.0290633	408103	1	0	0	0	38	3	0	79	5	405	59	21	0	21	0	13	13	0	0	4	0	0	0	3	0	0	0	0	0	0	0	3	0	10	5
CAUTI.7932.B	6	1	PERIURETHRAL	NA	64	68	3.88891	67.7579	3.82676	0.115567	0.0301114	1.03105	0.027788	341105	4	0	0	0	59	10	0	308	0	755	88	91	0	55	0	40	19	0	0	5	0	0	0	1	0	0	3	6	0	0	2	6	9	0	10
CAUTI.7933.B	6	1	CATHETER TIP	NA	26	26.25	0.734335	26.6364	2.48881	1.08777	0.596656	2.47927	0.333866	157761	0	0	13	5	5771	0	0	4	0	4	201241	0	0	0	0	0	0	0	0	0	0	2	0	0	0	0	0	0	0	0	0	0	0	0	0
CAUTI.7934.C	7	1	BLADDER	8	21	24.75	4.19707	28.1136	2.56729	0.735986	0.452916	1.82787	0.241741	1026	0	0	0	6067	0	67	215514	0	0	1	0	0	95441	6	0	2	1	0	0	1	0	0	0	0	0	0	3	1	0	0	0	0	0	0	0
CAUTI.7935.B	7	1	URETHRAL	NA	85	86	1.58022	87.1587	3.78925	2.33356	0.820288	5.56446	0.525263	108	1	413	0	22377	0	168674	9551	9	0	61	4	6342	13171	10694	0	15880	73	69	147	5348	0	0	0	1758	1	111	6900	453	96	0	0	559	0	0	3945
CAUTI.7936.B	7	1	PERIURETHRAL	NA	89	90.1111	1.5752	92.9387	4.15493	2.20363	0.824498	5.69794	0.490936	387	0	337	0	27052	0	181608	24446	12	0	33	2	3133	43024	6201	0	8436	81	90	180	4386	1	0	0	1373	2	174	4207	214	89	0	0	225	0	0	1514
CAUTI.7937.B	7	1	CATHETER TIP	NA	74	75.2	1.83982	75.8764	4.0039	1.41589	0.662108	2.95952	0.328965	535	4	2669	0	49408	0	7998	54686	2	0	26	0	202	188114	458	0	641	10	7	1	183	51056	0	0	104	0	4	262	18	2	0	5	15	0	0	56
CAUTI.7938.D	1	2	BLADDER	7	36	36	0.246503	36.2634	2.72989	0.995795	0.477997	1.9157	0.277882	232498	34235	11647	75	0	235	0	50779	37	0	0	0	0	0	0	0	0	0	0	0	0	0	0	0	0	0	0	0	0	0	0	2	0	0	0	0
CAUTI.7939.C	1	2	URETHRAL	NA	31	31	0	31	2.60273	0.334713	0.1412	1.16442	0.0974708	352372	21716	3996	0	0	0	0	0	61	0	82	0	0	0	0	0	3	0	0	0	0	0	0	0	0	0	0	0	0	0	0	0	0	0	0	40
CAUTI.7940.C	1	2	PERIURETHRAL	NA	44	44.5	1.02619	45.7446	3.16319	0.327922	0.12944	1.14869	0.0866558	386055	20906	2803	0	0	0	0	0	191	0	1225	11	246	0	282	0	74	17	0	0	0	0	0	0	0	0	0	0	0	0	0	0	0	0	0	0
CAUTI.7941.C	1	2	CATHETER TIP	NA	45	54	8.03848	54.5918	3.83357	0.553249	0.269528	1.36898	0.145337	34916	348755	26364	71	72	1	27	37	3	0	8	0	0	25	0	0	0	1	0	0	0	1	20	0	0	0	1	3	0	13	0	0	0	2	0	0
CAUTI.7951.C	8	1	BLADDER	7	21	21.25	0.733739	22.3026	2.24593	0.955441	0.563347	2.29015	0.313823	119464	144	2092	4	8	201	0	171378	0	0	1	0	0	0	0	0	0	0	0	0	0	0	0	0	0	0	0	0	0	0	0	0	0	0	0	0
CAUTI.7952.B	8	1	URETHRAL	NA	84	90	7.3681	85.3109	4.03824	0.989062	0.499583	1.99834	0.223223	75227	81	1542	3	0	499	95	245474	70	0	3589	22	433	0	645	0	167	325	0	149	0	0	0	0	79	0	31	39	0	0	0	0	0	152	52	20
CAUTI.7953.B	8	1	PERIURETHRAL	NA	106	108	2.58505	107.711	4.97426	1.07917	0.541933	2.18308	0.23141	105657	32	952	0	0	1189	399	288070	69	0	7646	11	690	0	911	0	232	547	0	309	0	0	5	0	170	0	58	73	0	0	0	0	3	384	96	49
CAUTI.7954.B	8	1	CATHETER TIP	NA	31	36	6.01431	34.1225	2.81107	1.32753	0.672627	3.05462	0.386585	69669	1721	68006	0	0	869	7	180769	1	0	12	0	1	0	0	0	0	0	0	0	0	0	0	0	0	0	0	0	0	0	0	0	0	0	0	0
CAUTI.7956.C	5	2	BLADDER	6	15	21	7.2078	20.4696	1.99836	1.18048	0.61778	2.6163	0.435916	49807	0	0	63004	146447	0	0	0	0	0	0	0	0	0	4	0	1	2	0	0	0	0	993	0	0	0	0	0	0	0	0	0	0	0	0	0
CAUTI.7957.B	5	2	URETHRAL	NA	100	102.5	2.89854	104.846	4.1797	2.56905	0.878873	8.25579	0.557863	68083	1	0	96178	30322	0	60648	0	1	0	40	0	320	0	45	0	4020	5005	0	1007	3219	0	16402	8176	1882	0	9357	1711	661	20	0	0	0	2535	3178	254
CAUTI.7958.B	5	2	PERIURETHRAL	NA	95	95.75	1.42269	98.3375	3.10158	2.78572	0.888572	8.97444	0.611724	11996	0	2	74310	27291	0	66917	0	0	0	96	0	379	0	62	0	8412	11153	2	769	7312	0	2028	3860	3239	0	7308	5721	2006	40	0	0	0	8691	5904	850
CAUTI.7959.B	5	2	CATHETER TIP	NA	86	88.5	3.15948	88.0918	4.12374	1.56805	0.668138	3.0133	0.352027	173934	0	0	97863	30341	0	3675	40	0	0	7	0	1069	0	98	0	2992	935	0	56	141	0	3188	221	869	0	1280	378	97	8	0	5	0	836	542	29
CAUTI.7965.D	2	4	BLADDER	NA	25	25	0.122474	25.3674	2.48295	0.906257	0.511391	2.04663	0.281545	32792	0	11065	79954	0	28	0	5	8	466	3	0	2	2	25	0	3	0	0	0	0	3	0	0	0	0	0	0	0	0	0	0	0	0	0	0
CAUTI.7966.B	2	4	URETHRAL	NA	30	30	0.070228	30.572	2.74892	1.08862	0.621036	2.63877	0.320069	88832	0	37189	117115	0	141	0	0	286	1553	160	0	2	0	23	0	2	0	0	0	0	0	0	0	0	0	0	0	0	0	0	0	3	0	0	2
CAUTI.7967.C	2	4	PERIURETHRAL	NA	56	56	0.0991031	56.3455	3.36677	1.44718	0.708216	3.4272	0.359517	64419	1	56143	93480	0	81	0	0	10242	2031	5926	7	156	0	820	0	500	0	0	0	0	0	0	0	0	0	0	0	0	0	0	0	76	0	0	20
CAUTI.7968.C	2	4	CATHETER TIP	NA	36	36	0	36	2.59808	1.83733	0.799462	4.98659	0.512717	24891	0	24028	85469	0	29593	0	0	0	22727	21	0	0	0	50383	0	0	0	0	0	0	86	0	0	0	0	0	0	0	0	0	2	0	0	0	0
CAUTI.7969.B	4	2	URETHRAL	NA	92	96.0909	3.59522	98.7748	4.73103	2.76632	0.886172	8.78515	0.611776	1416	2	6053	0	327	0	6252	0	2881	1	1939	28	4	0	154	117	265	270	0	0	6	0	0	0	166	2762	720	228	12	0	29	0	1134	1	15	481
CAUTI.7970.B	4	2	PERIURETHRAL	NA	82	85.1111	3.10085	87.6265	4.41828	2.56936	0.855612	6.92579	0.583055	1678	0	4152	0	81	0	6111	0	1279	0	654	11	5	0	56	114	107	202	0	0	0	0	0	0	72	1401	545	168	13	0	19	0	311	0	13	215
CAUTI.7971.B	4	2	CATHETER TIP	NA	27	32.6	5.33896	35.8815	3.19817	0.726337	0.50258	2.01037	0.22038	613	3	65838	2	76437	1	3	0	16	0	8	0	0	0	0	0	1	1	0	0	0	0	0	0	0	4	2	0	0	0	54	0	2	0	0	2
CAUTI.7976.B	6	2	CATHETER TIP	NA	20	20	0	20	1.78885	1.46194	0.749882	3.99811	0.488007	137595	2	0	0	0	101245	0	0	0	0	0	92052	0	0	0	0	0	0	0	0	0	0	0	0	0	0	0	0	0	0	0	0	0	0	0	0
CAUTI.7977.B	6	2	PERIURETHRAL	NA	93	93	0.0994609	93.262	4.40118	0.445811	0.146917	1.17222	0.0983566	417615	0	0	0	0	9369	227	4	453	0	1654	10079	234	0	235	0	221	495	0	0	113	0	0	0	17	0	28	69	199	0	0	0	109	60	107	45
CAUTI.7978.B	6	2	URETHRAL	NA	37	50.75	11.1597	49.6966	3.64261	0.264065	0.0883615	1.09693	0.0731297	341863	0	0	0	0	5704	2	0	8	0	32	2430	6	0	3	0	0	4	0	0	0	0	0	0	0	0	0	0	4	0	0	0	0	4	0	0
CAUTI.7979.C	7	2	BLADDER	NA	21	31	10.3058	26.0111	2.37838	1.06149	0.541143	2.17933	0.348657	17931	0	8189	0	52435	0	0	3584	0	0	2	0	1	52	1	0	0	0	0	0	0	307	0	0	0	0	0	0	0	0	0	0	0	0	0	0
CAUTI.7980.B	7	2	URETHRAL	NA	113	113.5	1.29713	113.925	2.79034	2.96684	0.907371	10.7958	0.627586	8824	0	2344	69	8635	30	99832	0	3509	0	5351	1791	3049	0	514	0	973	1399	0	8563	6828	0	0	4509	2056	944	3562	560	618	125	0	0	0	0	0	316
CAUTI.7981.B	7	2	PERIURETHRAL	NA	123	123	0	123	3.62915	3.0113	0.913883	11.6122	0.625765	2136	0	2528	44	14761	141	143886	0	4685	0	3715	2501	10661	0	774	0	2992	3279	0	17360	9576	0	0	10185	3546	2522	4105	3779	1613	88	0	0	60	0	0	352
CAUTI.7982.B	7	2	CATHETER TIP	NA	42	45	3.18097	45.8563	3.22065	1.58834	0.768811	4.32546	0.424954	84678	3	9752	21	77563	0	1	52700	5	0	11	0	3	44198	0	0	2	1	0	0	6	9685	0	2	3	0	0	0	0	0	0	2	0	0	0	0
CAUTI.7985.D	1	3	BLADDER	7.5	64	64	0.12402	64.2527	3.34105	1.38039	0.646955	2.8325	0.331913	15096	155342	99693	0	0	0	16	0	173	7	31651	11	2104	0	6341	0	1184	384	0	4	0	0	0	0	0	0	0	4	4	558	0	0	114	2	0	150
CAUTI.7986.C	1	3	URETHRAL	NA	60	60.3333	0.924527	61.2238	2.94752	1.09439	0.449919	1.81791	0.267293	255458	30320	11645	0	0	0	0	31	1351	0	38401	270	1988	0	5386	0	782	670	0	0	0	0	0	0	0	0	0	0	0	176	0	0	109	0	0	145
CAUTI.7987.C	1	3	PERIURETHRAL	NA	63	63	0.496016	63.2056	3.08125	1.62775	0.650108	2.85803	0.39288	191555	22381	5531	26	0	0	0	0	2545	0	78131	68	14367	0	15305	0	3817	4746	0	0	5	0	0	0	0	0	0	0	0	159	0	0	308	0	0	835
CAUTI.7988.C	1	3	CATHETER TIP	NA	25	27	2.87532	30.0535	2.65174	0.394469	0.180322	1.21999	0.122549	10333	380336	29457	0	0	0	0	0	3	0	11	0	0	1	0	0	0	1	0	0	0	0	0	0	0	0	0	0	0	317	0	0	0	0	0	0
CAUTI.8000.B	9	1	CATHETER TIP	NA	25	25.75	1.41953	26.4475	2.40171	0.836135	0.531894	2.13627	0.25976	198655	0	218378	0	0	0	26	0	18	0	80	0	1	0	3	0	1	0	0	0	0	0	0	0	0	0	0	0	0	0	0	0	0	0	0	0
CAUTI.8001.B	9	1	PERIURETHRAL	NA	75	86.25	9.54963	81.1191	4.29421	1.04316	0.486964	1.94918	0.241612	73068	0	225243	0	72	0	6477	0	3915	0	7487	28	189	0	530	0	408	31	0	0	13	0	0	0	133	0	0	5	6	0	0	0	0	46	0	282
CAUTI.8002.B	9	1	URETHRAL	NA	41	46	5.5288	44.7516	3.28161	0.749825	0.455542	1.83669	0.201915	119992	0	268477	0	0	0	2229	0	79	0	318	4	2	0	23	0	8	14	0	0	0	0	0	0	3	0	0	0	1	0	0	0	0	0	0	24
CAUTI.8003.C	9	1	BLADDER	NA	20	30	10.2977	25.1754	2.00753	0.825089	0.527102	2.11462	0.275421	136040	0	155308	0	0	0	4	1	0	0	9	0	0	0	0	0	0	0	0	0	0	0	0	0	1	0	0	0	0	0	0	0	0	0	0	0
CAUTI.8023.D	2	5	BLADDER	5.5	24	26	2.87488	28.6581	2.66134	0.775884	0.504116	2.0166	0.244138	1562	1	80719	108575	0	1	0	0	38	7	12	0	0	0	575	0	0	0	0	0	0	1	0	0	0	0	0	0	0	0	0	0	0	0	0	0
CAUTI.8024.C	2	5	URETHRAL	NA	25	28	4.5855	26.3974	2.48323	0.731522	0.445322	1.80285	0.22726	1542	0	45286	103785	0	7	0	0	955	0	273	0	0	0	21	0	1	0	0	0	0	0	0	0	0	0	0	0	0	0	0	0	1	0	0	0
CAUTI.8025.C	2	5	PERIURETHRAL	NA	25	28.75	4.19898	30.7069	2.6721	0.525235	0.289659	1.40778	0.163174	530	0	31852	165594	0	0	0	0	1572	0	464	1	3	0	35	0	1	0	0	0	0	0	0	0	0	0	0	0	0	0	0	0	2	0	0	0
CAUTI.8026.C	2	5	CATHETER TIP	NA	25	26	1.81076	27.1	1.90886	0.973895	0.504663	2.01883	0.302558	15556	0	2798	61730	0	162044	0	0	2	1243	0	0	0	0	2763	0	0	0	0	0	0	309	0	0	0	0	0	0	0	0	0	3	0	0	0	0
CAUTI.8052.C	1	4	CATHETER TIP	NA	31	32	1.81214	33.0079	2.84133	0.76186	0.376184	1.60304	0.221859	38995	279222	33869	9	1	3	0	0	0	1	0	0	0	0	3	0	0	0	0	0	0	0	0	0	0	0	0	0	0	5515	0	0	0	0	0	0
CAUTI.8053.C	1	4	PERIURETHRAL	NA	48	48.5	1.29457	48.6399	3.18526	0.403254	0.165596	1.19846	0.104168	316413	5473	21362	0	0	0	0	0	75	0	494	4	224	0	231	0	182	9	0	0	17	0	0	0	0	0	0	0	0	357	0	0	35	0	0	11
CAUTI.8054.C	1	4	URETHRAL	NA	46	46.5	1.29437	47.1562	2.65929	0.546075	0.255172	1.34259	0.142629	336553	5441	45628	0	0	0	33	2	134	0	799	0	151	0	234	0	301	26	0	0	33	0	0	0	0	0	0	0	0	1286	0	0	0	0	0	11
CAUTI.8055.D	1	4	BLADDER	5.5	17	17	0.485071	18.125	1.07701	0.456206	0.211273	1.26787	0.161021	301116	28927	8163	0	0	0	0	0	0	0	0	0	0	0	0	0	0	0	0	0	0	0	0	0	0	0	0	0	0	423	0	0	0	0	0	0
CAUTI.8060.C	4	3	BLADDER	6.5	31	38.5	8.13766	35.7322	2.99864	1.1362	0.589536	2.43627	0.330868	15	0	662	0	203482	0	127	0	34	0	8	0	0	0	4	102267	1	3	0	0	0	0	0	0	3	1780	2	7	0	0	38901	3	118	0	3	0
CAUTI.8061.B	4	3	URETHRAL	NA	73	73.3333	0.924841	73.6393	3.67138	1.50368	0.594987	2.46906	0.35047	13	0	410	3	194424	0	22381	0	9776	0	1805	5	0	0	2106	56864	2075	179	3	0	40	0	0	0	41	17453	380	2017	0	0	4437	0	249	0	50	13
CAUTI.8062.B	4	3	PERIURETHRAL	NA	80	86	5.38766	89.9035	4.16331	1.42546	0.586393	2.41775	0.325296	19	0	609	0	223964	0	21908	0	7616	0	2006	5	0	0	1911	80463	1605	105	8	0	28	0	1	0	37	16344	347	1365	0	0	4496	0	272	0	28	19
CAUTI.8063.B	4	3	CATHETER TIP	NA	25	25	0.163299	25.4871	2.44721	1.48124	0.72273	3.6066	0.460172	230	0	84339	0	135004	0	10	0	0	0	2	4	0	0	0	78147	3	0	0	0	0	0	0	0	0	20569	0	0	0	0	390	0	8607	0	0	0
CAUTI.8072.C	5	3	BLADDER	6	36	39.5	3.65817	40.1969	2.97772	1.49173	0.744328	3.91127	0.416276	61755	0	936	119561	119887	0	19	0	0	0	0	0	4	0	4	0	6	10	0	2	3	0	13235	1	8	0	3	5	0	0	0	0	0	1	6	5
CAUTI.8073.D	2	6	BLADDER	5	25	28	4.15654	31.5124	2.20118	0.703695	0.29067	1.40978	0.218615	9397	1	76448	0	0	1423	0	0	38	3614	25	0	0	0	9	0	0	0	0	0	0	0	0	0	0	0	0	0	0	0	0	0	0	0	0	0
CAUTI.8074.B	2	6	URETHRAL	NA	29	30	2.31661	29.9803	2.19878	1.41554	0.68169	3.14159	0.420378	30744	0	55811	1	0	7038	0	0	340	20840	22	0	0	8	16	0	0	0	0	0	0	0	0	0	0	0	0	0	0	0	0	0	0	0	0	0
CAUTI.8075.C	2	6	PERIURETHRAL	NA	37	38.5	2.22811	38.9349	2.8138	1.46397	0.68686	3.19346	0.405428	31947	3	61539	0	0	6645	0	0	2517	23684	320	2	3	2	100	0	0	0	0	0	0	0	0	0	0	0	0	0	0	0	0	0	0	0	0	0
CAUTI.8076.B	2	6	CATHETER TIP	NA	33	33	0	33	2.46183	0.695567	0.263336	1.35747	0.198932	8146	0	7135	409	0	250794	0	0	7103	12891	401	0	0	0	4736	0	0	0	0	0	0	0	0	0	0	0	0	0	0	0	0	0	0	0	0	0
CAUTI.8077.C	1	5	CATHETER TIP	NA	25	27	2.87532	27.8173	2.62072	0.127394	0.0434098	1.04538	0.0395771	473	411368	7130	0	0	0	0	0	0	0	52	2	2	1	0	0	0	0	0	0	0	0	0	0	0	0	0	0	0	546	0	0	6	0	0	0
CAUTI.8078.C	1	5	PERIURETHRAL	NA	57	58	2.33046	58.9754	2.04527	0.968936	0.355562	1.55174	0.239655	16501	183425	39	0	0	0	0	0	240	0	14977	80	8734	0	2344	0	298	0	0	0	0	0	0	0	0	0	0	0	0	22	0	0	28	0	0	132
CAUTI.8079.C	1	5	URETHRAL	NA	50	50	0	50	2.29783	0.789186	0.319692	1.46992	0.201733	22581	150833	163	0	0	0	0	0	148	0	4414	2	2325	0	1032	0	53	0	0	0	0	0	0	0	0	0	0	0	0	0	0	0	0	0	0	193
CAUTI.8080.C	1	5	BLADDER	NA	36	41	6.01826	39.6649	2.9712	0.158296	0.0577035	1.06124	0.0441733	9814	379699	118	26	8	0	0	420	4	1	80	0	20	34	2	0	0	0	0	0	0	0	0	0	0	0	0	0	0	0	0	0	0	0	0	0
CAUTI.8081.B	8	2	CATHETER TIP	NA	23	26	4.57943	25.969	2.23475	1.56037	0.741826	3.87336	0.497648	36249	0	31844	0	0	17253	0	212314	0	0	1	0	0	0	0	0	17220	0	0	0	0	1346	0	0	0	0	0	0	0	0	0	0	17	0	0	0
CAUTI.8082.B	8	2	PERIURETHRAL	NA	132	135	4.64758	133.053	3.27194	2.84706	0.879359	8.28907	0.583079	4882	9	102	0	0	679	214	124	21927	0	92661	304	29093	0	15952	0	6724	1288	0	292	0	0	0	77	484	0	135	7	0	0	0	0	103	1950	0	856
CAUTI.8083.B	8	2	URETHRAL	NA	107	109.143	2.53066	109.683	5.0193	1.45668	0.635549	2.74385	0.311735	195944	0	31760	0	0	21279	19	80739	408	0	3394	11	1402	0	872	0	4922	23	0	11	0	495	0	0	37	0	10	2	0	0	0	0	101	62	0	22
CAUTI.8084.C	8	2	BLADDER	NA	30	30.5	1.29192	30.7687	2.68385	1.04024	0.494355	1.97767	0.305845	210230	0	5971	4	0	13950	0	71518	0	0	10	0	2	0	3	0	833	4	0	0	0	485	0	0	0	0	0	0	0	0	0	0	6	1	0	0
CAUTI.8087.C	2	7	BLADDER	5	19	20	2.30217	20.9449	1.59069	0.388824	0.144036	1.16827	0.132054	2502	19	34667	5	0	33	0	0	0	0	0	0	0	0	117	0	6	0	0	0	0	0	0	0	0	0	0	0	0	0	0	0	0	0	0	0
CAUTI.8088.B	2	7	URETHRAL	NA	32	33.5	2.22745	35.2219	2.9257	0.181737	0.0516987	1.05452	0.0524383	896	0	137869	0	0	9	0	0	590	0	1027	0	36	0	307	0	16	0	0	0	0	0	0	0	0	0	0	0	0	0	0	0	1	0	0	0
CAUTI.8089.B	2	7	PERIURETHRAL	NA	43	48.25	5.36686	49.3671	3.40185	0.343522	0.110518	1.12425	0.0913332	1445	0	159889	0	0	18	0	2	1472	3	3433	0	185	0	2058	0	108	0	0	0	0	0	0	0	0	0	0	0	0	0	0	0	7	0	0	0
CAUTI.8090.B	2	7	CATHETER TIP	NA	37	37	0	37	2.90387	0.891684	0.392363	1.64572	0.246941	7666	0	43755	0	0	257630	0	0	139	1916	293	3	2	0	6055	0	13349	0	0	0	0	3512	0	0	0	0	0	0	0	0	0	0	0	0	0	0
CAUTI.8129.C	1	6	BLADDER	NA	16	16	0	16	1.56125	0.78828	0.463621	1.86435	0.284312	85369	204085	10224	0	0	0	0	0	0	0	0	0	0	0	0	0	0	0	0	0	0	0	0	0	0	0	0	0	0	1995	0	0	0	0	0	0
CAUTI.8130.B	1	6	URETHRAL	NA	34	37.3333	4.11718	37.4229	2.962	0.241595	0.098264	1.10897	0.0685111	385020	17576	209	0	0	1	0	1	3	0	91	0	53	0	41	0	32	10	0	0	0	0	0	0	0	0	0	0	0	324	0	0	0	0	0	0
CAUTI.8131.B	1	6	PERIURETHRAL	NA	61	61.3333	0.924556	61.7689	3.52495	0.494064	0.197857	1.24666	0.120185	329149	27843	670	0	0	0	0	1	91	0	3124	37	1645	0	1772	0	849	242	0	0	0	0	0	0	0	0	0	0	0	538	0	0	0	0	0	4
CAUTI.8132.B	1	6	CATHETER TIP	NA	32	33.6667	2.20242	36.4032	3.11338	0.727382	0.367131	1.58011	0.209878	57685	301108	16337	0	0	0	0	0	1	0	30	0	1	0	1	0	2	1	0	0	0	3	0	0	0	0	0	0	0	10149	0	0	0	0	0	0
CAUTI.8133.C	4	4	BLADDER	6.5	59	68	8.04118	63.3728	3.74435	0.774153	0.469321	1.88438	0.189858	39	22	4	30	202735	1	181	0	101807	123	45	5	0	3	0	0	23	23	5219	0	12	0	5	0	33	0	18	7	4	0	106	0	0	0	14	0
CAUTI.8134.B	4	4	URETHRAL	NA	130	131.667	2.20484	132.453	4.51895	2.85601	0.898651	9.86693	0.586746	2266	0	4	137	59967	0	104463	0	29913	2	47183	1213	280	0	313	0	7771	10897	8375	0	1886	0	311	4	15950	536	1809	4374	3062	0	42	0	23	3	5102	2476
CAUTI.8135.B	4	4	PERIURETHRAL	NA	118	125.857	6.33542	128.44	4.48365	2.19491	0.789335	4.74687	0.460083	1068	1	5	52	119247	0	30032	0	52259	5	57296	457	11	0	77	0	4378	3367	20544	0	701	0	84	0	4752	283	651	1760	761	0	45	0	7	0	1240	1091
CAUTI.8136.B	4	4	CATHETER TIP	NA	77	77.3333	0.924916	77.6559	3.73567	1.21596	0.587903	2.42661	0.279931	138	0	0	16	227794	13	1485	0	23806	0	7380	39	0	0	0	0	129	277	120001	0	61	0	8	0	212	32	64	89	11	0	15	0	0	0	112	42
CAUTI.8159.C	1	7	BLADDER	7.5	21	21.3333	0.921285	21.7933	2.14643	0.143119	0.0458478	1.04805	0.0470087	3517	317292	2437	0	3	0	0	0	0	0	3	0	2	0	0	0	0	0	0	0	0	0	0	0	0	0	0	0	0	620	0	0	0	0	0	0
CAUTI.8160.B	1	7	URETHRAL	NA	50	50	0.0824958	50.3059	3.52236	0.115119	0.0310934	1.03209	0.0294269	2606	440117	1382	0	0	11	6	0	21	0	751	8	266	0	233	0	58	29	0	0	0	4	0	0	0	0	0	0	0	348	0	0	2	0	0	0
CAUTI.8162.B	1	7	CATHETER TIP	NA	27	27	0	27	2.2771	0.498569	0.220453	1.2828	0.151272	1533	285053	21236	0	0	0	0	0	0	0	12	5	0	0	0	0	0	0	0	0	0	0	0	0	0	0	0	0	0	14119	0	0	0	0	0	0
CAUTI.8163.B	8	3	CATHETER TIP	NA	36	36	0.246503	36.331	2.73012	1.06612	0.591115	2.44568	0.297506	122623	0	191311	0	0	39175	0	3205	2091	0	13	0	1	0	3	0	0	0	0	0	0	0	0	0	3	0	0	0	0	0	0	0	0	3	0	0
CAUTI.8164.B	8	3	PERIURETHRAL	NA	101	101	0.12438	101.267	3.72503	2.80992	0.879897	8.3262	0.608852	5006	0	813	0	0	0	3212	3	4305	0	91107	65	92024	0	36267	0	25433	6938	0	1008	0	0	0	0	3159	0	253	276	0	0	0	0	293	2839	239	1734
CAUTI.8165.B	8	3	URETHRAL	NA	49	53.2	4.3368	52.71	3.5577	0.489159	0.254137	1.34073	0.125689	48308	0	309042	0	0	1453	1	2	1316	0	132	0	148	0	33	0	46	14	0	4	0	0	0	0	1	0	0	0	0	0	0	0	0	18	0	1
CAUTI.8166.C	8	3	BLADDER	NA	21	26	6.0018	29.4219	2.66675	0.808953	0.516253	2.06719	0.265708	148376	0	116997	0	0	4221	0	2	848	0	1	0	1	0	0	0	0	0	0	0	0	0	0	0	1	0	0	0	0	0	0	0	0	0	0	0
CAUTI.8193.C	7	3	BLADDER	6	40	41	1.57921	42.13	3.16209	1.08473	0.575894	2.3579	0.294054	365	0	0	0	60298	0	66	21	0	0	0	121381	0	0	0	0	6	14	0	36	72	0	0	27449	12	0	7	11	7	0	0	0	0	0	0	2
CAUTI.8194.B	7	3	URETHRAL	NA	123	124.909	2.15698	126.63	4.8536	2.66035	0.870946	7.74868	0.552836	2186	0	113	0	1665	0	157690	125	9	0	28	2695	52	0	77	3	1698	7578	0	50923	22636	198	0	5085	2526	3089	5839	3842	5182	85	0	0	0	0	0	620
CAUTI.8195.B	7	3	PERIURETHRAL	NA	119	121.5	2.89876	122.832	4.51326	3.01333	0.91377	11.5969	0.63052	4915	0	119	1	1422	0	83464	45	28	0	277	123	583	0	714	0	12936	11003	0	47653	32479	207	0	6492	19691	3227	1665	7497	19952	163	0	0	4	0	0	3952
CAUTI.8196.B	7	3	CATHETER TIP	NA	87	90	3.41819	89.4907	4.51057	1.45168	0.72234	3.60153	0.325058	309	1	22404	0	108585	0	1079	126170	6	0	11	100706	11	0	0	0	187	104	0	168	320	2	0	10374	174	119	21	72	269	5	0	0	0	0	0	20
CAUTI.8301.C	1	9	BLADDER	7	42	43.5	2.5881	43.2605	3.13723	0.831663	0.381345	1.61641	0.222508	44008	270210	31629	0	0	0	3	0	0	0	6	0	128	0	39	0	2	40	0	0	36	0	0	0	0	0	0	0	0	940	0	0	0	0	0	8
CAUTI.8302.B	1	9	URETHRAL	NA	69	70	2.33299	69.5506	3.18457	0.71627	0.291102	1.41064	0.169167	47691	377576	15186	0	0	0	92	0	0	0	1399	0	4463	0	1287	0	1033	731	0	0	78	1	0	0	0	0	0	0	0	287	0	0	39	0	0	86
CAUTI.8303.B	1	9	PERIURETHRAL	NA	82	82.5	1.29641	82.7117	3.26214	1.77671	0.62695	2.6806	0.403181	14888	179267	4998	0	0	24	715	3	0	0	10458	345	50581	0	20095	0	7393	5013	0	0	123	0	0	0	0	0	0	0	0	219	0	0	653	0	0	896
CAUTI.8304.B	1	9	CATHETER TIP	NA	31	32.5	2.58472	33.5435	2.05384	0.521645	0.278112	1.38526	0.151906	652	262148	47434	206	0	0	0	0	1	343	0	0	0	1	0	0	0	0	0	0	0	0	0	0	0	0	0	0	0	1467	0	0	0	0	0	0
CAUTI.8305.B	8	4	CATHETER TIP	NA	32	32.5	1.29236	35.4618	1.92883	0.967164	0.547517	2.21003	0.279064	6567	0	133052	0	0	100062	0	0	0	34	171	0	0	0	0	0	0	0	0	0	0	0	0	0	0	1	0	0	0	0	0	63	0	0	0	0
CAUTI.8306.B	8	4	PERIURETHRAL	NA	52	55	4.1697	59.418	2.91978	1.26863	0.619458	2.62783	0.32107	344	0	91609	0	0	45	110	0	14427	0	77984	0	7386	0	1728	0	468	112	0	0	0	0	0	0	0	0	0	0	0	0	0	0	0	0	0	18
CAUTI.8307.B	8	4	URETHRAL	NA	64	67.75	4.20576	67.0125	3.93079	0.502508	0.211096	1.26758	0.120828	1274	0	315227	0	0	3	15	0	3996	0	30425	31	682	0	424	0	21	24	0	0	0	0	0	0	122	0	0	0	0	0	0	0	1	1	9	37
CAUTI.8308.C	10	1	BLADDER	5.5	16	16	0	16	0.968246	0.808894	0.436453	1.77448	0.291747	272897	0	100605	0	0	0	0	0	0	0	0	0	0	0	0	0	0	0	0	0	0	0	0	0	0	0	0	0	0	0	0	0	0	0	0	0
CAUTI.8309.B	10	1	URETHRAL	NA	29	38.3333	8.84172	40.0029	2.94988	0.178805	0.0595633	1.06334	0.0531004	329227	2	8065	0	0	0	21	0	33	0	1	1	0	0	12	0	0	1	0	0	0	0	0	0	0	0	0	0	1	0	0	0	0	0	0	0
CAUTI.8310.B	10	1	PERIURETHRAL	NA	33	35.1429	2.52861	40.3958	3.36997	0.887599	0.493339	1.97371	0.253853	277266	1	130892	0	0	0	2	1	28	0	0	0	2	0	10	0	1	0	0	0	0	0	0	0	0	0	0	0	0	0	0	0	0	1	0	0
CAUTI.8311.B	10	1	CATHETER TIP	NA	18	18	0	18	1.90029	0.552013	0.264255	1.35917	0.190983	273861	3	45525	0	0	0	0	0	0	0	0	0	0	0	0	0	0	0	0	0	0	0	0	0	0	0	0	0	0	0	0	0	0	0	0	0
CAUTI.8341.C	2	10	BLADDER	NA	17	17	0.242536	17.309	1.97527	1.11302	0.595269	2.47078	0.392847	6516	2	6912	0	0	0	0	0	69	0	128	0	0	0	1	0	13	0	0	0	0	0	0	0	0	0	0	0	0	0	0	0	0	0	0	0
CAUTI.8342.B	2	10	URETHRAL	NA	34	39	5.52629	39.3933	3.02986	1.25767	0.539178	2.17003	0.356648	3070	0	20474	0	0	46	0	0	3765	0	3452	0	1	0	75	0	16	0	0	0	0	0	0	0	0	0	0	0	0	0	0	0	1	0	0	0
CAUTI.8343.B	2	10	PERIURETHRAL	NA	63	63.3333	0.924611	63.6711	3.52867	1.70823	0.734491	3.76635	0.412305	2992	0	12205	0	0	100	0	1	50432	4	74307	0	222	0	4372	0	262	0	0	0	0	7	0	0	0	0	0	0	0	0	0	0	133	0	0	6
CAUTI.8344.B	2	10	CATHETER TIP	NA	35	36.5	2.58619	37.0556	2.46254	0.676353	0.269504	1.36893	0.190235	20174	0	6368	0	1	239620	0	16	192	3632	140	0	0	0	6202	0	3872	0	0	0	0	12	0	0	0	0	0	0	0	0	0	0	0	0	0	0
CAUTI.8349.C	1	10	BLADDER	NA	59	59.75	1.42199	62.1745	3.11241	0.843235	0.435184	1.77049	0.2068	9511	239117	79457	18	0	0	0	231	23	15	441	0	1032	1	808	0	135	96	0	0	0	0	0	0	0	0	0	0	0	2081	0	0	419	0	0	0
CAUTI.8350.B	1	10	URETHRAL	NA	65	65	0.248069	65.2517	3.51291	0.880455	0.408123	1.68954	0.210918	1301	249078	61672	0	0	40	0	22	26	10	1707	12	7112	0	4298	0	690	0	0	0	0	0	0	0	0	0	0	0	0	3787	0	0	858	0	0	0
CAUTI.8351.B	1	10	PERIURETHRAL	NA	88	94	7.37015	89.7075	3.44342	1.75784	0.734256	3.76302	0.392608	2235	103612	18544	63	0	156	0	0	133	0	6975	163	60554	0	36406	0	3558	46	9	0	0	18	0	0	0	0	0	0	0	1134	0	0	6269	0	0	0
CAUTI.8352.B	1	10	CATHETER TIP	NA	15	15.5	1.28499	16.7867	1.41623	0.0639327	0.0169015	1.01719	0.0236084	2	348870	785	0	0	0	0	0	0	0	0	0	1	0	3	0	0	0	0	0	0	0	0	0	0	0	0	0	0	914	0	0	1	0	0	0
CAUTI.8407.C	8	5	BLADDER	7.5	18	18.1667	0.541704	19.9097	2.24091	0.785205	0.459584	1.85043	0.271662	7221	0	695	88929	0	0	0	0	208891	0	1	0	0	0	0	0	0	1	0	0	0	0	0	0	0	0	0	0	0	0	0	0	0	0	0	0
CAUTI.8408.B	8	5	URETHRAL	NA	50	53.5	3.44306	56.7209	3.75092	1.38061	0.691763	3.24426	0.352914	63319	1	537	123151	0	0	0	0	76936	0	12732	6	62	0	106	0	5	4	0	1	0	0	0	0	1	0	0	0	0	0	0	0	0	0	0	0
CAUTI.8409.B	8	5	PERIURETHRAL	NA	57	61.5	4.10541	64.0208	3.96018	1.52773	0.744622	3.91576	0.377867	64667	0	563	80727	0	0	2	0	85742	0	23561	3	182	0	226	0	19	8	0	2	0	0	0	0	3	0	0	0	0	0	0	0	2	0	0	1
CAUTI.8410.B	8	5	CATHETER TIP	NA	19	19	0.243332	19.6	1.36699	1.77268	0.772314	4.39202	0.602042	72287	0	4204	107294	0	0	0	0	21382	0	3	0	0	0	0	0	0	0	0	0	0	0	0	0	0	0	0	0	0	0	0	41112	0	0	0	0
CAUTI.8463.C	1	11	BLADDER	6.5	20	20	0.0974679	20.2753	2.12691	0.232186	0.097056	1.10749	0.0775056	392971	17697	3	6	0	0	0	1	5	0	2	0	5	0	5	0	0	2	0	0	0	0	0	0	0	0	0	0	0	0	0	0	0	0	0	4
CAUTI.8464.B	1	11	URETHRAL	NA	72	79.5	8.16032	74.8447	3.99961	0.751359	0.410666	1.69683	0.175688	217445	70987	403	0	0	21	110	1	43	0	420	214	706	0	517	0	218	350	0	0	32	0	0	0	0	0	0	0	0	0	0	0	59	0	0	30
CAUTI.8465.B	1	11	PERIURETHRAL	NA	93	93	0	93	3.54692	2.4208	0.834394	6.03843	0.534087	87762	49813	829	6	0	0	4903	0	341	0	19049	1544	16246	0	12308	0	5634	38555	3	0	3235	0	0	0	0	0	0	0	0	0	0	0	884	0	0	475
CAUTI.8466.B	1	11	CATHETER TIP	NA	35	35.4286	0.911906	36.4283	2.9197	0.128136	0.0391989	1.0408	0.0360403	4122	401915	2536	0	0	1	0	0	0	2	26	0	22	0	24	0	8	2	0	0	4	0	0	0	0	0	0	0	0	217	0	0	0	0	0	0
CAUTI.8467.C	2	11	BLADDER	5.5	11	11	0.238366	11.6	1.30299	0.334641	0.1323	1.15247	0.139556	1555	0	21316	0	0	0	0	0	0	0	2	0	0	0	3	0	22	0	0	0	0	0	0	0	0	0	0	0	0	0	0	0	0	0	0	0
CAUTI.8468.B	2	11	URETHRAL	NA	35	44	8.0355	44.402	3.28259	0.465446	0.181578	1.22186	0.130914	1014	2	44103	0	0	1	0	1	2571	0	905	0	8	0	43	0	12	0	0	0	0	0	0	0	0	0	0	0	0	0	0	0	6	0	0	0
CAUTI.8469.B	2	11	PERIURETHRAL	NA	44	48.2	4.33627	50.7615	3.5583	1.01396	0.404181	1.67836	0.267945	1293	3	26715	0	0	1	0	0	3342	4	1251	0	230	0	1349	0	487	0	0	0	0	0	0	0	0	0	0	0	0	0	0	0	28	0	0	38
CAUTI.8470.B	2	11	CATHETER TIP	NA	23	23	0.48901	23.7929	1.82232	1.90525	0.817453	5.47804	0.607638	37951	0	18166	0	0	1601	0	0	9	1375	3	0	0	0	21673	0	10317	0	0	0	0	31844	0	0	0	0	0	0	0	0	0	0	9063	0	0	0
CAUTI.8646.C	8	6	BLADDER	8	18	19	2.29989	18.9189	1.96297	0.689267	0.333424	1.5002	0.23847	51848	1	2124	328074	0	10440	0	0	14828	0	33	0	0	0	1	0	0	0	0	0	0	0	0	0	0	0	0	0	0	0	0	0	0	0	0	0
CAUTI.8647.B	8	6	URETHRAL	NA	31	45	13.1795	42.8722	3.12956	0.579547	0.270004	1.36987	0.168768	36303	0	2110	277538	0	7093	0	0	3700	0	571	1	7	0	5	0	3	0	0	0	0	0	0	0	1	0	0	0	0	0	0	0	0	1	0	1
CAUTI.8648.B	8	6	PERIURETHRAL	NA	38	39.6667	2.20291	41.189	3.16853	0.473099	0.195468	1.24296	0.130059	18745	0	1522	253882	0	4531	6	0	3505	0	1272	0	16	0	27	0	10	2	0	0	0	0	0	0	0	0	0	0	0	0	0	0	0	4	0	1
CAUTI.8649.B	8	6	CATHETER TIP	NA	39	42	3.41551	46.2272	3.08512	1.35444	0.688217	3.20736	0.369707	24603	240	3417	139807	0	106085	0	13	54549	1996	1	2	0	0	0	1	0	0	0	0	0	0	0	0	0	0	0	0	0	0	0	0	0	0	0	0
CAUTI.8675.C	10	2	BLADDER	5.5	33	33.25	0.734869	33.9458	2.89336	0.212784	0.0743049	1.08027	0.0608561	301088	0	9844	14	0	0	40	0	17	0	29	0	6	0	10	0	35	20	0	0	0	0	0	0	8	0	0	3	0	0	0	0	0	0	0	2
CAUTI.8676.B	10	2	URETHRAL	NA	54	56.5	3.1579	56.9256	3.61473	0.611599	0.273933	1.37728	0.153322	248032	1	40425	0	0	0	70	0	206	0	1433	0	93	0	150	0	315	63	0	0	0	0	0	0	24	0	0	4	0	0	0	0	0	0	0	25
CAUTI.8677.B	10	2	PERIURETHRAL	NA	93	94.4286	1.93428	95.0141	4.6238	1.87576	0.721763	3.59405	0.413837	120977	6	10644	24	0	0	3965	0	19924	9	74875	0	3261	0	7624	0	12603	1828	4	0	0	0	0	0	757	0	0	227	0	0	0	0	351	0	0	1773
CAUTI.8678.B	10	2	CATHETER TIP	NA	27	28.5	2.58284	28.8911	2.5251	0.842808	0.464983	1.8691	0.255719	235568	4	99049	2	0	0	0	0	0	3	26	1	0	0	0	0	0	0	0	0	0	0	0	0	0	0	0	0	0	0	0	0	0	0	0	0
CAUTI.8690.B	1	12	URETHRAL	NA	67	67.3333	0.924711	68.1338	3.14146	0.593451	0.247037	1.32809	0.14114	348	297066	35316	0	0	25	578	0	0	0	4251	0	2111	0	859	0	1728	636	0	0	0	0	0	0	0	0	0	0	0	195	0	56	7	0	0	89
CAUTI.8691.B	1	12	PERIURETHRAL	NA	88	88.25	0.736113	89.1759	3.2227	2.94706	0.915037	11.7699	0.658218	2373	9125	1170	105	0	185	36408	34	170	0	23936	214	15571	0	7993	0	8344	7104	0	0	0	0	0	0	0	0	0	0	0	559	0	100	163	0	0	1760
CAUTI.8692.B	1	12	CATHETER TIP	NA	19	19	0.486664	19.5452	1.37635	0.387601	0.209477	1.26499	0.131638	5	268708	34987	3	0	0	0	0	0	0	0	0	0	0	0	0	0	0	0	0	0	0	0	0	0	0	0	0	0	172	0	63	0	0	0	0
CAUTI.8801.C	8	7	BLADDER	NA	22	29.5	8.12423	32.7232	2.6904	0.880885	0.518529	2.07697	0.28498	6293	7	486	103889	0	3732	0	0	169786	1	17	0	2	0	4	0	2	0	0	0	0	0	0	0	0	0	0	0	0	0	0	0	0	1	0	0
CAUTI.8802.B	8	7	CATHETER TIP	NA	31	46	13.7643	39.1821	2.82619	1.31303	0.665211	2.98695	0.382364	37642	0	5384	121627	0	132723	0	2	19196	1	6	0	0	0	0	0	0	0	0	0	0	0	0	0	0	0	0	1	0	0	0	3	0	0	0	0
CAUTI.8803.B	8	7	PERIURETHRAL	NA	53	55.5	3.15782	55.5686	3.66296	1.15672	0.61765	2.61541	0.291345	33153	0	553	146105	0	8982	6	0	99162	0	1311	0	55	0	52	0	11	3	0	0	0	0	0	0	2	0	5	2	0	0	0	0	8	0	0	10
CAUTI.8804.B	8	7	URETHRAL	NA	42	43.6667	2.20316	46.0112	3.31828	1.04656	0.55197	2.23199	0.280002	30583	0	501	176049	0	7034	0	0	71612	0	869	0	40	0	29	0	6	2	0	3	0	0	0	0	0	0	1	1	0	0	0	0	4	2	0	9
CAUTI.8881.C	10	3	BLADDER	5	34	34.75	1.42065	36.0079	2.93344	0.41407	0.174218	1.21097	0.117421	325711	4	30378	285	1	51	0	0	294	18	0	18	0	0	2	1	0	4	0	0	0	0	0	0	0	0	0	0	0	0	0	0	0	0	0	0
CAUTI.8882.B	10	3	URETHRAL	NA	59	59.3333	0.924497	59.6255	3.7785	0.849184	0.433939	1.76659	0.208259	243246	0	84744	0	0	0	61	0	1715	0	288	2	103	0	319	0	191	59	0	0	7	0	0	0	17	0	0	10	2	0	0	0	2	8	0	11
CAUTI.8883.B	10	3	PERIURETHRAL	NA	103	103	0	103	4.3511	1.38149	0.581056	2.38696	0.298073	185205	0	76257	4	0	21	547	0	18157	0	3045	2	1694	0	5582	0	3701	449	4	0	98	0	0	0	316	0	0	73	35	7	0	0	176	154	0	311
CAUTI.8884.B	10	3	CATHETER TIP	NA	30	30.5	1.29192	31.3196	2.58122	0.90964	0.499733	1.99893	0.267447	211067	9	101915	52	0	2	0	0	5	34	0	0	0	3	1	0	0	0	0	0	0	0	0	0	0	0	0	0	0	0	0	0	0	0	0	0
CAUTI.8924.C	8	8	BLADDER	7.5	26	27.5	2.22633	30.5816	2.50732	0.703508	0.3219	1.47471	0.215926	7240	0	719	236265	0	5936	0	0	34315	5476	11	0	162	0	0	0	1	0	0	0	0	0	0	0	0	0	0	0	0	0	0	0	0	0	0	0
CAUTI.8925.B	8	8	URETHRAL	NA	46	47.5	2.22896	49.8605	3.09157	0.925424	0.394187	1.65068	0.241711	23824	80	1032	225824	0	1647	0	0	18090	16413	5872	0	127	0	34	0	1	0	0	0	0	0	0	0	0	0	0	0	0	0	0	0	0	0	0	0
CAUTI.8926.B	8	8	PERIURETHRAL	NA	84	89	5.53555	86.8574	4.34215	2.12072	0.835865	6.09256	0.478629	26500	19303	3483	73676	0	36551	0	0	10536	47813	34051	12	1177	0	267	0	42	0	0	2	0	0	0	0	6	0	11	6	0	0	0	1	0	0	0	25
CAUTI.8927.B	8	8	CATHETER TIP	NA	33	34.5	2.58549	35.4107	2.0443	1.70771	0.787196	4.69916	0.488404	36820	28470	5501	84349	0	55228	0	0	545	68176	0	0	713	0	5	0	0	0	0	0	0	4	0	0	0	0	0	0	0	0	0	0	0	0	0	0
CAUTI.9049.C	10	4	BLADDER	5	12	12	0.159571	12.75	1.31513	0.178789	0.0636023	1.06792	0.07195	360056	0	10670	0	0	0	0	0	1	0	0	0	0	0	0	0	0	0	0	0	0	0	0	0	0	0	0	0	0	0	0	0	0	0	0	0
CAUTI.9050.B	10	4	URETHRAL	NA	63	70.3333	5.67504	73.3774	4.36326	0.816164	0.360581	1.56392	0.196992	268792	1002	58717	2245	0	1634	0	0	77	2007	288	0	20	0	19	0	26	3	0	0	3	0	0	0	5	0	0	3	4	3	0	0	1	0	0	2
CAUTI.9051.B	10	4	PERIURETHRAL	NA	110	110	0.165907	110.237	4.30823	1.71624	0.634853	2.73862	0.36512	160983	676	43685	1929	0	1797	381	0	18658	1790	30798	37	714	0	2587	0	2040	344	0	0	311	18	0	0	127	0	0	67	756	0	0	0	109	114	0	571
CAUTI.9052.B	10	4	CATHETER TIP	NA	32	32	0.246063	32.2235	2.75635	0.474908	0.205547	1.25873	0.137029	334122	29	37852	100	0	87	11	1482	78	0	0	0	0	8	0	0	0	0	0	0	0	0	0	0	0	0	0	0	10	0	0	7	1	0	0	0
CAUTI.9222.C	10	5	BLADDER	5.5	16	17.5	2.22275	20.6667	1.6103	0.0529135	0.0139156	1.01411	0.0190845	393399	0	245	0	0	1	0	0	0	0	0	0	0	0	2	0	0	1	0	0	2	0	0	0	0	0	0	0	0	0	0	0	0	0	0	0
CAUTI.9223.B	10	5	URETHRAL	NA	45	48	3.18116	50.1719	3.51807	0.292203	0.102868	1.11466	0.076761	353822	40	15233	9	0	21	13	1294	735	2	2	0	2	0	107	0	13	0	0	0	1	0	0	0	0	0	0	0	0	0	0	0	4	0	0	1
CAUTI.9224.B	10	5	PERIURETHRAL	NA	45	47.1429	2.52938	48.6528	3.33445	0.703148	0.320415	1.47149	0.184715	297802	1287	10661	23	0	116	30	52743	767	0	15	0	6	0	107	0	5	2	2	0	0	0	0	0	4	0	0	2	2	0	0	0	11	0	0	3
CAUTI.9225.B	10	5	CATHETER TIP	NA	34	39	5.52629	40.1023	2.95688	0.301624	0.10211	1.11372	0.0855341	328512	128	9597	52	0	19	0	5788	113	0	3	0	0	1	21	0	0	0	0	0	0	0	0	0	0	0	0	0	0	0	0	0	0	0	0	0
														15323593	8150998	5405442	5187384	2461496	2147661	1941555	1853398	1688972	1677366	1261505	556377	385370	384090	372009	353446	237763	206201	154340	140656	109600	99627	89028	78057	73016	71585	65968	52192	51333	50355	48535	41433	33307	29427	29131	28719
[truncated: 16 more columns]
